# Supplementary material for: Fascin actin-bundling protein 1 regulates non-small cell lung cancer progression by influencing the transcription and splicing of tumorigenesis-related genes
Source: PeerJ. 2023 Dec 5;11:e16526. doi: 10.7717/peerj.16526 (PMC10704988; doi:10.7717/peerj.16526)
Supplement: Supplemental Information 15 [file peerj-11-16526-s015.zip]

Archive with 8 entries (7 files):
- raw measurements/
- raw measurements/Figure 1.xlsx
- raw measurements/Figure 2.xls
- raw measurements/Figure 3.xlsx
- raw measurements/Figure 4.xlsx
- raw measurements/Figure 5.xlsx
- raw measurements/Figure 6.xlsx
- raw measurements/Figure 7.xlsx
