# Supplementary material for: Fascin actin-bundling protein 1 regulates non-small cell lung cancer progression by influencing the transcription and splicing of tumorigenesis-related genes
Source: PeerJ. 2023 Dec 5;11:e16526. doi: 10.7717/peerj.16526 (PMC10704988; doi:10.7717/peerj.16526)
Supplement: Supplemental Information 15 [file peerj-11-16526-s015.zip › raw measurements/Figure 1.xlsx]

## Sheet: Figure 1B
No.	Sample Name	Ct	Ct ref	Ct mean	△ct(-)		2-△ct	2-△△ct	Sd	RQ1
1	NC-1	20.6882	14.4622	14.4742	-6.21408	2	0.0134703	1.0417	0.0436984	1	0.012931
		20.8143	14.4975		-6.34013		0.0123433	0.954549
		20.7418	14.4628		-6.26763		0.0129795	1.00375
2	NC-2	19.6119	13.3682	13.4166	-6.19523		0.0136474	1.05541	0.0266959	1.02471	0.0132505
		19.6797	13.5287		-6.26311		0.0130201	1.00689
		19.6727	13.353		-6.25605		0.0130841	1.01184
3	NC-3	19.189	12.7976	12.8022	-6.38676		0.0119507	0.924193	0.0017198	0.922211	0.0119251
		19.1938	12.694		-6.39158		0.0119108	0.921107
		19.1935	12.915		-6.39123		0.0119138	0.921335
4	SI-1	23.2476	13.3282	13.1624	-10.0853		0.000920527	0.0711876	0.00877837	0.0767322	0.000992223
		22.9607	12.9984		-9.7983		0.0011231	0.0868531
		23.2281	13.1605		-10.0658		0.000933045	0.0721557
5	SI-2	23.5324	13.0945	13.0388	-10.4936		0.000693601	0.0536387	0.00371896	0.0579195	0.000748956
		23.3763	12.9792		-10.3376		0.000772831	0.0597658
		23.3622	13.0426		-10.3234		0.000780438	0.0603541
4	SI-3	22.9937	12.8802	12.8753	-10.1183		0.00089966	0.0695739	0.00129862	0.0691212	0.000893805
		23.034	12.7918		-10.1586		0.000874869	0.0676568
		22.9821	12.954		-10.1068		0.000906887	0.0701328

## Sheet: figure1C
FSCN1 gray level		GAPDH gray level
Black is 255, White is 0		Black is 255, White is 0
# IDV %* AREA AVG BACK		# IDV %* AREA AVG BACK
1n 532467 11.2 4329 123 0		1n 968184 6.6 7684 126 2
2n 406926 8.6 4329 94 0		2n 1103368 7.5 8296 133 10
3n 541125 11.4 4329 125 0		3n 1129888 7.6 8432 134 11
4n 225108 4.8 4329 52 0		4n 968184 6.6 7684 126 11
5n 95238 2.0 4329 22 0		5n 914396 6.2 7684 119 11
6n 86580 1.8 4329 20 0		6n 952816 6.4 7684 124 9
7n 177489 3.7 4329 41 0		7n 937448 6.3 7684 122 8
8n 186147 3.9 4329 43 0		8n 807636 5.5 7276 111 7
9n 141414 3.0 5439 26 0		9n 1075760 7.3 7684 140 4
10n 689700 14.6 6050 114 0		10n 1144320 7.7 7680 149 7
11n 499200 10.5 5200 96 0		11n 974400 6.6 6720 145 12
12n 696000 14.7 5800 120 0		12n 975780 6.6 7020 139 12
13n 194250 4.1 5250 37 0		13n 819180 5.5 6660 123 12
14n 138000 2.9 5750 24 0		14n 947700 6.4 7020 135 12
15n 125400 2.6 5700 22 0		15n 1059840 7.2 7680 138 6
IDV=Integrated Density Value s=standard		IDV=Integrated Density Value s=standard
* based on Integrated Density Value		* based on Integrated Density Value

## Sheet: Figure1D
cell line	A549
								mean
	blank	0.174	0.171	0.176	0.173	0.174	0.171	0.173167
		OD450						OD450-blank						mean	cell viability						mean
	24h-A549 SI-NC	2.051	2.682	2.697	3.06	2.883	2.947	1.8778	2.5088	2.5238	2.8868	2.7098	2.7738	2.5468	0.737317	0.985079	0.990969	1.1335	1.064	1.08913	1
	A549 SI-FSCN1-1926	2.106	2.192	2.263	2.807	2.816	2.332	1.9328	2.0188	2.0898	2.6338	2.6428	2.1588	2.24613	0.758913	0.792681	0.820559	1.03416	1.03769	0.847652	0.881943
	48h-A549 SI-NC	1.789	2.131	2.532	2.544	2.731	2.92	1.6158	1.9578	2.3588	2.3708	2.5578	2.7468	2.26797	0.712444	0.86324	1.04005	1.04534	1.12779	1.21113	1
	A549 SI-FSCN1-1926	1.823	1.88	2.168	1.975	2.047	2.021	1.6498	1.7068	1.9948	1.8018	1.8738	1.8478	1.81247	0.727436	0.752568	0.879554	0.794456	0.826203	0.814739	0.799159
	72h-A549 SI-NC	3.158	2.961	3.303	3.291	3.162	3.044	2.9848	2.7878	3.1298	3.1178	2.9888	2.8708	2.97997	1.00162	0.935514	1.05028	1.04625	1.00296	0.963366	1
	A549 SI-FSCN1-1926	2.684	2.917	2.246	2.595	2.784	1.722	2.5108	2.7438	2.0728	2.4218	2.6108	1.5488	2.31813	0.84256	0.920749	0.695578	0.812694	0.876117	0.519737	0.777906

## Sheet: Figure1E
	early apoptotic cell	Late apoptotic or dead cells	living cell	Early apoptotic cells + late apoptotic cells
Specimen_001_A549 SI-FSCN1-1926 1_026.fcs	1.6	6.04	92.3	7.64
Specimen_001_A549 SI-FSCN1-1926 2_027.fcs	2.94	10.8	86.2	13.74
Specimen_001_A549 SI-FSCN1-1926 3_028.fcs	1.92	7.38	90.7	9.3
Specimen_001_A549 SI-FSCN1-1926 4_029.fcs	1.67	6.89	91.4	8.56
Specimen_001_A549 SI-NC-1_030.fcs	1.13	4.58	94.2	5.71
Specimen_001_A549 SI-NC-2_031.fcs	0.83	2.91	96.2	3.74
Specimen_001_A549 SI-NC-3_032.fcs	0.87	3.47	95.6	4.34
Specimen_001_A549 SI-NC-4_033.fcs	1.25	4.54	94.2	5.79
Specimen_001_A549 SI-PSCN1-1926 DANRAN BLANK_025.fcs	0.00221	0	100
Specimen_001_A549 SI-PSCN1-1926 DANRAN PI_024.fcs	0.013	0.017	92.1
Specimen_001_A549 SI-PSCN1-1926 DANRAN 647_023.fcs	7.03	0.00257	93
Mean	1.75	4.24	93.3
SD	1.94	3.46	3.51
