# Supplementary material for: Fascin actin-bundling protein 1 regulates non-small cell lung cancer progression by influencing the transcription and splicing of tumorigenesis-related genes
Source: PeerJ. 2023 Dec 5;11:e16526. doi: 10.7717/peerj.16526 (PMC10704988; doi:10.7717/peerj.16526)
Supplement: Supplemental Information 15 [file peerj-11-16526-s015.zip › raw measurements/Figure 2.xls]

## Sheet: Figure2A
SI-NC											SI-FSCN1-1926

## Sheet: Figure2B
groups	200X（1）	200X（2）	200X（3）	Mean number of invasions
si-NC-1	259	272	324	285
si-NC-2	320	315	301	312
si-NC-3	333	306	360	333
si-FSCN1-1	224	211	212	215.667
si-FSCN1-2	219	203	195	205.667
si-FSCN1-3	190	183	196	189.667
			si-NC-2			si-NC-3

## Sheet: Figure2C
NC											siFSCN1-1122
NC											siFSCN1-1122
NC											siFSCN1-1122

## Sheet: Figure2D
	groups	200X（1）	200X（2）	200X（3）	Average number of transfers
	SI-NC-1	428	408	417	417.667
	SI-NC-2	418	421	371	403.333
	SI-NC-3	450	469	436	451.667
	SI-FSCN1-1	241	205	235	227
	SI-FSCN1-2	230	233	209	224
	SI-FSCN1-3	268	247	251	255.333
