# Supplementary material for: Fascin actin-bundling protein 1 regulates non-small cell lung cancer progression by influencing the transcription and splicing of tumorigenesis-related genes
Source: PeerJ. 2023 Dec 5;11:e16526. doi: 10.7717/peerj.16526 (PMC10704988; doi:10.7717/peerj.16526)
Supplement: Supplemental Information 15 [file peerj-11-16526-s015.zip › raw measurements/Figure 3.xlsx]

## Sheet: Figure 3A
Symbol	Mean	SE	Sample	Type
FSCN1	46.07	0.653631	NC	RNASeq
FSCN1	3.49	0.496622	siFSCN1	RNASeq

## Sheet: Figure 3B
sample	PC1	PC2	PC3	PC4	PC5	PC6
NC_1	-115.673	9.28944	4.8443	-102.104	-16.3662	5.86059e-14
NC_2	-115.726	-22.1742	1.68732	66.3985	-75.2578	6.71477e-14
NC_3	-106.127	4.86178	-7.92944	36.3057	96.382	6.98122e-14
siFSCN1_1	104.63	101.127	-63.4989	7.9642	-13.922	6.82544e-14
siFSCN1_2	110.309	11.6608	113.818	4.65306	3.28626	4.86972e-14
siFSCN1_3	122.588	-104.764	-48.921	-13.217	5.87773	3.38063e-14

## Sheet: Figure 3C
Gene	NC_1	NC_2	NC_3	siFSCN1_1	siFSCN1_2	siFSCN1_3
ENSG00000141013.17	2.46	2.57	2.54	3.49	3.59	3.69
ENSG00000276754.1	0	0	0	0.07	0.07	0.14
ENSG00000250986.1	0.1	0.07	0.09	0.13	0.17	0.13
ENSG00000257336.1	0	0	0.08	0	0	0
ENSG00000262979.1	0	0.05	0.18	0.44	0.82	0.36
ENSG00000279414.1	0.16	0	0.09	0.15	0.42	0.05
ENSG00000271200.1	0	0.07	0.16	0.43	0.69	0.18
ENSG00000011465.18	0	0	0	0	0.01	0
ENSG00000251537.4	20.53	20.2	18.74	16.71	17.82	18.23
ENSG00000111602.12	10.06	10.39	10.28	9.06	9.13	9.81
ENSG00000162702.8	5.64	5.65	5.61	10.97	10.84	11.89
ENSG00000184967.7	19.2	20.15	21.4	12.49	13.55	12.34
ENSG00000139354.11	1.24	1.44	1.47	1.5	1.49	1.62
ENSG00000118197.14	1.77	1.65	1.74	2.66	2.12	2.42
ENSG00000156162.16	1.65	1.71	1.88	2.98	3.01	3.01
ENSG00000239268.3	0.02	0	0.04	0.06	0.02	0
ENSG00000267140.1	11.14	11.21	9.73	6.18	4.94	5.81
ENSG00000267774.2	0	0.03	0	0	0	0
ENSG00000172667.11	1.35	1.44	1.25	2.08	2.34	2.31
ENSG00000237903.1	0.06	0	0	0.42	0.19	0.12
ENSG00000227906.8	0.01	0.01	0	0.02	0.01	0.01
ENSG00000076716.9	0.03	0.05	0.02	0.03	0.01	0.06
ENSG00000185052.13	0	0.02	0.01	0.02	0	0.01
ENSG00000244242.2	2.39	2.22	2.62	5.05	4.63	4.91
ENSG00000230092.7	0.06	0.17	0.08	0.21	0.15	0.15
ENSG00000255893.1	0.38	0.26	0.4	0.18	0.14	0.05
ENSG00000143147.15	0.7	0.68	0.66	0.75	0.59	0.75
ENSG00000283041.1	6.55	7.24	6.9	4.3	5.51	4.44
ENSG00000256407.2	0.13	0.12	0.19	0.09	0.15	0.15
ENSG00000273181.1	0.09	0.05	0	0.3	0.09	0.13
ENSG00000283393.1	0.06	0	0	0.11	0	0
ENSG00000254294.1	0	0	0	0	0.09	0
ENSG00000228981.3	0.03	0.14	0.03	0.03	0	0
ENSG00000174951.12	0.08	0.08	0.05	0.1	0.1	0.11
ENSG00000233875.1	0	0.09	0	0	0	0
ENSG00000237265.6	0	0	0	0.01	0	0.01
ENSG00000287129.1	0	0	0	0.04	0.15	0.11
ENSG00000150556.17	0	0	0	0	0.02	0
ENSG00000103510.20	5.13	4.82	4.86	5.62	5.17	5.14
ENSG00000127452.9	2.05	1.78	2.1	2.39	2.56	2.4
ENSG00000157985.19	2.1	1.99	1.94	2.17	2.26	2.29
ENSG00000267446.1	0.21	0	0.36	0.75	0.07	0.14
ENSG00000273149.1	139.45	125.74	121.78	114.14	147.51	153.01
ENSG00000106617.15	2.94	3.19	3.21	2.11	1.96	2.15
ENSG00000279555.1	0	0	0	0.03	0	0.06
ENSG00000248528.1	0	0	0	0	0.04	0.19
ENSG00000165733.8	5.86	6.66	6.39	6.58	6.49	6.66
ENSG00000072609.18	0.96	0.91	0.96	1.13	1.03	1.07
ENSG00000213862.4	0.14	0.15	0.06	0.13	0.14	0.1
ENSG00000232821.1	0	0	0	0	0.02	0
ENSG00000258122.1	0.25	0.14	0.16	0.36	0.55	0.54
ENSG00000279017.1	0	0	0	0	0.03	0
ENSG00000066697.15	13.24	14.22	13.98	6.95	6.37	6.67
ENSG00000088038.19	8.73	9.41	9.54	8.24	7.94	8.13
ENSG00000277406.2	0.07	0.02	0.03	0.05	0.07	0.02
ENSG00000285077.2	0.51	0.54	0.73	1.31	1.51	1.39
ENSG00000154122.14	1.63	1.55	1.63	2.56	2.45	2.54
ENSG00000286529.1	0.04	0.02	0.06	0.09	0.05	0.09
ENSG00000163565.19	0.7	0.63	0.55	0.69	0.54	0.65
ENSG00000197747.9	1079.75	1060.65	1053.77	873.22	819.34	778.2
ENSG00000135828.11	0.81	0.86	0.83	1.07	1.12	1.09
ENSG00000203395.2	0	0	0.02	0	0	0
ENSG00000130818.12	0.08	0.04	0.06	0.1	0.13	0.13
ENSG00000163710.9	7.24	7.2	7.47	11.87	11.82	12.05
ENSG00000258285.1	0.08	0	0.04	0.07	0	0.12
ENSG00000187689.10	0	0	0	0.03	0	0
ENSG00000243926.2	0.74	0.94	0.74	1.77	1.5	1.66
ENSG00000229689.3	0	0	0	0.04	0	0.02
ENSG00000119411.11	0.07	0.09	0.1	0.08	0.08	0.07
ENSG00000183431.12	13.74	14.59	14.41	12.81	12.39	13.15
ENSG00000232526.1	0	0	0	0.03	0.03	0
ENSG00000140470.15	0.01	0.02	0.01	0.01	0.01	0.01
ENSG00000100330.16	1.44	1.59	1.68	2.2	1.8	2.15
ENSG00000100209.11	7.64	8.62	8	10.5	9.67	11.04
ENSG00000075415.15	79.07	79.39	78.09	61.35	58.02	56.73
ENSG00000131737.7	0.05	0.07	0.04	0.03	0	0
ENSG00000200156.1	0	0	0	0	0	0.9
ENSG00000164253.14	4.43	4.47	4.35	5.01	5.43	5.39
ENSG00000270002.1	0.16	0.03	0	0.01	0.03	0.02
ENSG00000223875.2	0.18	0.02	0.19	0.14	0.11	0
ENSG00000152133.16	2.8	2.93	2.49	2.69	3.01	3.57
ENSG00000074696.13	22.68	23.19	23.05	26.15	26.26	26.38
ENSG00000170374.6	0	0.01	0	0.01	0.05	0
ENSG00000118495.20	0.63	0.7	0.82	0.82	0.81	0.82
ENSG00000136159.4	18.88	18.72	20.4	18.47	17.07	17.85
ENSG00000125434.11	2.08	2.23	2.01	2.24	2.33	2.29
ENSG00000168081.9	0	0	0	0	0.01	0
ENSG00000273172.1	0	0	0	0.04	0	0
ENSG00000198805.12	31.02	30.58	28.29	19.13	18.67	17.94
ENSG00000258325.2	0.14	0	0.15	0.03	0.07	0.14
ENSG00000103091.15	2.22	2.34	2.45	3.28	3.19	3.31
ENSG00000226330.1	0.06	0.37	0.1	0.32	0.06	0.27
ENSG00000277386.1	0	0	0	0	0.05	0
ENSG00000287647.1	0.09	0.15	0.14	0.15	0.09	0.19
ENSG00000255173.1	1.25	0.69	1.47	1.2	1.38	1.05
ENSG00000183734.5	0.07	0	0.02	0.05	0.07	0
ENSG00000242516.2	0.15	0.18	0.21	0.24	0.23	0.18
ENSG00000285476.1	0.07	0.04	0.03	0.08	0.08	0.11
ENSG00000261272.1	0	0.01	0	0	0	0
ENSG00000196209.13	0	0.01	0	0	0	0
ENSG00000215217.7	0.05	0.06	0.09	0.01	0.01	0.01
ENSG00000143190.23	0.52	0.55	0.6	1.02	0.9	0.98
ENSG00000182759.4	0.18	0.09	0.06	0.07	0.07	0.01
ENSG00000237520.1	0.13	0.14	0.06	0.19	0.06	0.06
ENSG00000273018.7	0.03	0.03	0.03	0.12	0.15	0.11
ENSG00000264016.3	0	0	0	0.03	0	0
ENSG00000279123.1	0.11	0	0	0	0	0
ENSG00000044446.12	1.74	1.68	2.05	2.54	2.15	2.06
ENSG00000256028.2	27.35	26.07	27.09	27.73	27.67	26.19
ENSG00000272916.5	1.89	2.03	1.73	1.9	1.95	1.84
ENSG00000168615.13	8.75	9.78	8.96	13.31	14.37	15.68
ENSG00000152495.11	0	0.01	0.01	0.01	0.01	0
ENSG00000263843.1	1.23	1.18	0.88	1	0.92	1.09
ENSG00000135362.14	0.65	0.76	0.62	0.41	0.36	0.36
ENSG00000287767.1	0	0.02	0	0	0	0
ENSG00000226363.3	0	0	0	0.02	0	0
ENSG00000009844.16	4.2	4.24	4.33	3.44	3.49	3.82
ENSG00000103490.14	1.69	1.78	2.1	1.24	0.74	0.87
ENSG00000101842.14	0.07	0.08	0.08	0.06	0.04	0.03
ENSG00000279259.1	0.06	0.16	0.12	0.39	0.36	0.21
ENSG00000230310.1	0.1	0	0.04	0	0	0
ENSG00000134371.14	2.63	2.44	2.39	1.82	1.65	1.65
ENSG00000166394.15	0.24	0.26	0.31	0.17	0.18	0.18
ENSG00000259475.1	0	0.05	0	0	0.05	0.04
ENSG00000095380.11	8.24	7.41	8.34	5.71	5.57	5.6
ENSG00000204498.11	4.62	3.45	4.61	6.44	5.39	5.48
ENSG00000162825.16	0.34	0.37	0.38	0.6	0.56	0.56
ENSG00000241886.1	0	0	0	0	0.05	0
ENSG00000284060.1	0.23	0.19	0.27	0.14	0.22	0.22
ENSG00000235209.1	0	0.13	0	0.04	0	0
ENSG00000186493.14	1.19	1.14	1.17	1.34	1.21	1.14
ENSG00000227678.8	0	0.02	0.01	0	0.02	0.01
ENSG00000249209.2	67.83	68.42	67.56	58.16	51.79	52.42
ENSG00000274808.6	0.01	0.03	0.01	0.04	0.04	0.02
ENSG00000284620.2	0.01	0.01	0.05	0	0.07	0
ENSG00000202285.1	0	0.28	0	0	0	0
ENSG00000132952.12	1.38	1.59	1.59	2.2	2.22	2.31
ENSG00000125868.16	220.24	216.16	222.77	214.29	208.77	204.6
ENSG00000198691.13	0.02	0.03	0.01	0.12	0.05	0.07
ENSG00000088305.18	2.24	2.69	2.54	4.29	4.42	4.44
ENSG00000124767.7	48.65	55.25	54.85	42.54	41.32	42.21
ENSG00000227879.2	0.16	0.14	0.04	0.04	0.04	0.04
ENSG00000233369.7	2.88	2.74	3.1	4.08	3.93	4.58
ENSG00000151967.18	0.04	0.02	0	0.06	0.05	0.05
ENSG00000173349.6	3.27	3.27	2.96	5.54	5.77	5.89
ENSG00000229273.1	2.32	2.18	2.35	1.89	0.99	1.54
ENSG00000256167.1	0	0	0.01	0.02	0.03	0
ENSG00000139908.15	0.01	0	0.02	0.04	0.01	0
ENSG00000172922.11	7.91	8.09	7.51	9.07	9.02	8.91
ENSG00000170178.7	0	0.01	0	0.01	0.01	0
ENSG00000042286.15	18.25	16.73	17.58	11.03	9.97	10.22
ENSG00000091513.16	0.05	0.02	0.04	0.13	0.1	0.07
ENSG00000179195.16	4.62	4.83	5.27	14.3	13.99	14.15
ENSG00000123700.5	0.19	0.23	0.26	1.05	1.21	1.1
ENSG00000233593.10	0.11	0.1	0.14	0.14	0.13	0.12
ENSG00000236935.1	0	0.09	0	0	0.12	0.04
ENSG00000230251.1	0.16	0.22	0.11	0.06	0.16	0
ENSG00000120088.15	0.01	0	0	0	0	0
ENSG00000267028.1	0	0	0	0	0	0.13
ENSG00000157870.17	4.85	4.6	4.88	2.62	1.7	1.88
ENSG00000212125.2	0.03	0.1	0.08	0.17	0.46	0.25
ENSG00000106178.7	0.11	0.08	0.06	0.11	0.11	0.23
ENSG00000239605.11	0	0	0.01	0.01	0	0.01
ENSG00000253715.1	0	0.1	0	0	0	0
ENSG00000237892.1	0	0.09	0	0	0	0.08
ENSG00000166323.13	0.01	0.01	0.05	0.06	0.05	0.09
ENSG00000273487.1	0	0.05	0	0	0.04	0.06
ENSG00000196418.13	0.52	0.51	0.41	0.63	0.63	0.63
ENSG00000236772.1	0	0.03	0.05	0.05	0.27	0.08
ENSG00000255375.3	0.05	0.05	0.02	0.07	0.05	0.02
ENSG00000128617.3	0.15	0.05	0.13	0.12	0.31	0.14
ENSG00000253616.5	0.77	1.03	1.14	0.95	1.06	1.1
ENSG00000170144.21	43.85	45.02	45.07	41.5	40.82	39.95
ENSG00000267952.1	9.32	7.62	7.72	14.18	13.07	14.12
ENSG00000256436.1	0	0	0.02	0.03	0.08	0.15
ENSG00000262001.1	0.68	0.84	0.92	2.75	2.76	2.62
ENSG00000287569.1	0.34	0.23	0.37	0.36	0.44	0.34
ENSG00000091583.11	11.53	12.22	10.74	33.73	31.68	32.16
ENSG00000257545.5	0.02	0.07	0.06	0.01	0.07	0.05
ENSG00000133488.15	1.35	1.49	1.43	2.28	1.96	2.26
ENSG00000017483.15	0.01	0	0.02	0.05	0.02	0.01
ENSG00000188379.7	0	0	0	0	0.02	0
ENSG00000281538.1	0	0	0	0.12	0.13	0.21
ENSG00000275265.1	0	0	0.05	0	0	0
ENSG00000175189.4	0	0	0.01	0.05	0.06	0.02
ENSG00000160124.9	11.02	10.84	11.61	10.57	8.68	9.57
ENSG00000159228.13	66.66	65.64	67.98	60.55	58.81	58.58
ENSG00000108405.4	0.01	0	0	0	0	0.01
ENSG00000184206.12	0	0	0	0.03	0.02	0.02
ENSG00000119596.18	2.44	2.49	2.51	2.7	2.57	2.86
ENSG00000287656.1	0.57	0.55	0.4	0.41	0.65	0.46
ENSG00000213246.7	49.99	47.85	48.75	44.9	41.7	39.56
ENSG00000249961.10	0	0	0.01	0.05	0.05	0.05
ENSG00000104856.14	5.93	7.44	7.03	4.82	5.36	5.21
ENSG00000215866.8	0	0.01	0	0	0.01	0.02
ENSG00000234694.1	0.91	0.73	0.74	1.47	0.77	1.31
ENSG00000261687.1	0.05	0.17	0.22	0.2	0.45	0.3
ENSG00000106049.9	24.29	23.1	22.56	44.5	42.99	43.64
ENSG00000268983.1	6.43	5.66	3.74	4.32	4.27	3.45
ENSG00000073060.17	12.83	12.85	13.12	6.38	5.21	5.35
ENSG00000260907.1	0.03	0	0.08	1.38	0.92	0.84
ENSG00000215187.12	0.14	0.18	0.05	0.27	0.29	0.42
ENSG00000161999.13	33.88	30.98	32.33	34.02	30.26	31.16
ENSG00000256967.1	0	0.13	0.04	0.02	0.05	0.07
ENSG00000273394.1	0.24	0.16	0.17	0.37	0.28	0.32
ENSG00000138315.13	0.01	0.01	0.03	0.12	0.07	0.12
ENSG00000260992.1	0.68	0.26	0.32	1.14	0.8	0.97
ENSG00000128000.17	0.6	0.61	0.67	1.1	1.16	1.2
ENSG00000236200.6	0.39	0.32	0.29	0.35	0.36	0.24
ENSG00000272128.1	0	0.07	0	0	0.06	0.28
ENSG00000287261.1	0.1	0.06	0.15	0.12	0.15	0.12
ENSG00000288022.1	0	0	0.02	0	0	0
ENSG00000159352.16	47.9	46.73	49.12	45.41	45.3	43.18
ENSG00000134153.10	66.62	68.59	71.31	77.83	77.78	68.81
ENSG00000122882.11	7.94	9	8.44	8.66	7.56	8.24
ENSG00000124562.10	84.21	80.4	82.17	63.53	62.09	56.86
ENSG00000287539.1	0.49	0.17	0.37	2.38	2.24	2.46
ENSG00000205885.7	0.09	0.14	0.11	0.25	0.23	0.24
ENSG00000228010.6	0.01	0.02	0.04	0.03	0.05	0.04
ENSG00000104413.18	0.09	0.14	0.07	0.25	0.18	0.13
ENSG00000115053.17	74.37	79.16	77.29	52.29	50.65	52.4
ENSG00000243130.8	0.01	0	0	0	0	0
ENSG00000229862.5	0.03	0.08	0.12	0.1	0.03	0.07
ENSG00000280614.1	17.95	0.52	0.38	0.14	0.14	46.52
ENSG00000258743.6	0	0	0	0	0	0.01
ENSG00000232862.5	0	0	0	0.03	0	0
ENSG00000282458.1	0.04	0.03	0.03	0.05	0.04	0.02
ENSG00000247934.4	0.04	0.06	0.03	0.07	0.05	0.1
ENSG00000254420.1	0.19	0.07	0.16	0.12	0.24	0.18
ENSG00000200873.1	0	0	0	0	0.23	0
ENSG00000185721.13	30.59	29.64	30	17.58	15.55	17.39
ENSG00000225953.3	0.25	0.31	0.31	0.52	0.41	0.54
ENSG00000124198.10	1.69	1.76	1.91	1.7	1.75	1.91
ENSG00000215472.10	383.83	388.76	405.33	334.58	316.63	304.28
ENSG00000154620.6	0.51	0.34	0.21	0.41	0.5	0.45
ENSG00000161939.19	17.01	17.88	17.78	20.01	18.28	17.29
ENSG00000231977.1	0.1	0	0	0	0	0
ENSG00000182749.6	2.19	1.86	2.05	2.78	2.24	2.54
ENSG00000058673.17	4.16	4.37	4.47	5.86	5.69	6.16
ENSG00000270726.6_PAR_Y	0	0.04	0.03	0	0	0
ENSG00000235035.1	0.06	0	0	0	0	0
ENSG00000166123.14	1.71	1.99	1.67	2.17	2.04	2.1
ENSG00000165730.16	0.22	0.19	0.22	0.24	0.27	0.29
ENSG00000196096.3	0	0	0	0.02	0.03	0
ENSG00000250133.2	0.02	0.03	0.02	0.04	0.16	0.12
ENSG00000165474.8	0.76	0.79	0.8	0.37	0.32	0.43
ENSG00000230337.1	0.76	0.84	0.31	0.78	0.45	0.49
ENSG00000178177.16	0.41	0.36	0.4	0.57	0.64	0.67
ENSG00000261829.1	0.5	0.2	0.23	1.14	0.85	0.92
ENSG00000239393.1	0	0	0	0	0.08	0
ENSG00000164485.15	0	0.01	0.01	0.01	0.01	0
ENSG00000211451.12	0.35	0.26	0.26	0.32	0.37	0.39
ENSG00000272540.1	63.12	70.1	51.5	33.46	44.9	36.41
ENSG00000143633.13	3.03	2.88	3.05	3.04	3.44	3.37
ENSG00000099822.3	10.47	10.16	10.46	24.22	22.69	22.74
ENSG00000218347.2	0	0	0	0	0	0.03
ENSG00000277662.1	0.99	1.21	1.08	1	0.91	0.68
ENSG00000261404.7	0	0	0.01	0	0	0
ENSG00000237596.7	0.04	0.03	0.03	0.05	0.12	0.12
ENSG00000185958.10	0	0	0	0	0.01	0
ENSG00000215548.2	0.41	0.23	0.4	0.56	0.57	0.48
ENSG00000243304.3	0.07	0	0	0	0	0
ENSG00000266962.2	8.01	8.09	8.42	9.13	7.73	8.15
ENSG00000007255.10	21.9	20.77	22.14	38.63	37.06	33.71
ENSG00000235946.1	0	0	0	0	0	0.05
ENSG00000180787.6	0.15	0.25	0.14	0.44	0.35	0.46
ENSG00000261801.6	0.11	0.1	0.09	0.13	0.12	0.12
ENSG00000223356.1	0.13	0.07	0.11	0.3	0.25	0
ENSG00000137571.11	0.03	0.02	0.02	0.02	0.01	0
ENSG00000197258.5	0.25	0.41	0.37	0.2	0.19	0.32
ENSG00000283782.2	3.66	3.5	3.97	5.66	5.65	6.21
ENSG00000140043.12	1.64	1.31	1.58	2.82	2.58	2.62
ENSG00000103199.14	1.25	1.27	1.21	1.58	1.52	1.38
ENSG00000143355.16	0.06	0.05	0.06	0.16	0.16	0.17
ENSG00000198221.10	0.05	0.03	0.01	0.03	0.01	0.02
ENSG00000254838.5	0	0	0	0	0.01	0
ENSG00000071889.17	5.12	4.73	5.52	7.12	5.95	5.69
ENSG00000212993.5	0	0	0	0.01	0	0
ENSG00000166451.14	12.09	12.14	12.42	10.8	10.57	10.02
ENSG00000277634.1	0	0	0	0	0.29	0
ENSG00000137822.13	0.92	1.12	0.97	0.93	0.98	1.09
ENSG00000237978.6	0.01	0	0.02	0.01	0	0.04
ENSG00000268129.1	1.75	1.4	1.5	1.64	1.48	1.49
ENSG00000267547.1	0	0	0.04	0	0	0
ENSG00000196993.8	0.12	0.1	0.07	0.27	0.29	0.32
ENSG00000134905.17	5.98	6.51	6.07	4.08	4.07	4.02
ENSG00000187323.12	0	0	0	0	0	0.01
ENSG00000013374.17	10.06	10.37	10.79	9.44	8.92	9.56
ENSG00000154485.5	0.05	0.04	0.02	0.04	0.03	0.05
ENSG00000010404.18	16.99	17.61	17.84	19.27	20.14	21.34
ENSG00000269427.1	0.15	0.11	0.04	0	0.1	0.29
ENSG00000279932.1	0.04	0	0.03	0	0	0
ENSG00000256923.1	0	0	0	0.06	0	0
ENSG00000225419.1	0	0	0	0	0	0.16
ENSG00000170089.15	7.86	7.58	8.04	5.31	5.44	4.94
ENSG00000179399.15	0	0	0.01	0.01	0	0.01
ENSG00000211581.1	0	0	0	0.23	0	0
ENSG00000178026.13	1.64	1.74	1.79	2.75	1.9	1.91
ENSG00000199546.1	0	0	0	0	0	0.24
ENSG00000271734.1	0.17	0	0	0.06	0.06	0.06
ENSG00000131389.18	18.33	19.94	18.38	18.18	18.49	20.75
ENSG00000207870.1	0	0	0.21	0	0.24	0.71
ENSG00000262119.1	0	0	0.01	0.04	0.02	0.09
ENSG00000285041.1	0	0.01	0	0	0	0
ENSG00000215190.9	0.91	0.62	1.05	1.44	1.21	1.14
ENSG00000134899.24	0.01	0.02	0.01	0.03	0.03	0.03
ENSG00000279901.1	0	0	0.01	0.02	0	0.03
ENSG00000099917.17	3.83	3.97	4.11	4.83	4.39	4.17
ENSG00000170473.17	9.58	9.6	10.26	10.79	9.96	9.63
ENSG00000142634.13	52.04	55.55	53.55	44.37	45.89	42.99
ENSG00000257599.3	0.02	0.03	0.03	0.03	0.03	0.02
ENSG00000247240.8	0.36	0.42	0.36	0.38	0.41	0.64
ENSG00000082515.18	7.75	7.22	7.64	6.39	6.67	7.1
ENSG00000026036.22	0.08	0.08	0.12	0.23	0.24	0.18
ENSG00000236091.1	0.03	0.13	0.1	0.08	0.11	0.05
ENSG00000266145.1	0	0	0.14	0.08	0.08	0
ENSG00000165115.15	0.17	0.21	0.21	0.22	0.23	0.24
ENSG00000004846.17	0.04	0.04	0.07	0.25	0.28	0.24
ENSG00000285287.1	0	0	0.07	0	0	0
ENSG00000266983.1	0	0.24	0.18	0.12	0.38	0.2
ENSG00000160191.18	0.5	0.35	0.38	1.04	0.99	0.98
ENSG00000204745.4	0.28	0.32	0.33	0.28	0.36	0.34
ENSG00000160714.10	19.54	19.34	19.37	4.97	4.26	3.94
ENSG00000243802.2	0	0.08	0	0	0	0
ENSG00000242261.1	0.21	0.18	0.2	0.05	0.1	0.28
ENSG00000256704.3	0	0	0.04	0	0	0
ENSG00000274272.1	3.47	3.42	3.83	3.48	3.31	3.47
ENSG00000186187.12	2.19	2.21	2.53	3.33	3.08	3.18
ENSG00000224597.10	3.47	3.4	3.29	4.29	4.22	4.21
ENSG00000231307.1	0.08	0	0	0.04	0.04	0.15
ENSG00000120256.11	0.28	0.37	0.27	0.4	0.35	0.38
ENSG00000010810.17	0.41	0.31	0.34	0.24	0.28	0.24
ENSG00000004864.14	14.27	14.25	13.48	9.82	9.14	10.23
ENSG00000138756.19	1.34	1.46	1.25	1.39	1.45	1.46
ENSG00000273153.1	0	0.12	0.09	0.32	0.11	0.21
ENSG00000233070.1	0	0	0.03	0.03	0.03	0
ENSG00000178882.15	0.01	0	0	0.01	0	0.02
ENSG00000111247.15	4.66	4.78	4.59	4.46	4.89	5.01
ENSG00000224324.1	0.1	0	0	0	0.1	0
ENSG00000166004.15	0.43	0.64	0.57	0.71	0.82	0.7
ENSG00000177483.12	0	0.01	0.01	0.04	0.01	0.01
ENSG00000189357.9	0	0	0	0.01	0	0
ENSG00000188869.13	0.01	0.02	0	0	0	0
ENSG00000216998.1	0	0.05	0	0	0	0
ENSG00000066136.20	7.74	7.9	7.39	6.55	6.83	6.22
ENSG00000189042.14	0.82	1.08	0.77	2.15	2.26	2.4
ENSG00000259442.1	0	0	0	0	0	0.02
ENSG00000130653.16	0.1	0.02	0.05	0.24	0.24	0.23
ENSG00000260302.3	0.02	0.04	0.01	0	0	0
ENSG00000196547.15	2.01	2.04	2.06	3.13	2.9	2.85
ENSG00000159792.10	5.29	5.48	4.83	5.56	5	4.83
ENSG00000165806.21	2.96	2.28	2.68	2.1	2.41	2.2
ENSG00000260879.1	0.16	0.19	0.18	0.37	0.44	0.4
ENSG00000160961.12	0.15	0.13	0.09	0.28	0.31	0.29
ENSG00000259828.1	0.01	0	0	0.06	0.07	0.05
ENSG00000150477.15	0.14	0.1	0.17	0.16	0.14	0.13
ENSG00000122367.20	0	0.01	0	0.02	0.02	0.02
ENSG00000096060.15	4.2	4.34	4.34	4.1	4.18	4.87
ENSG00000068796.19	2.77	2.82	2.88	1.92	2.2	1.98
ENSG00000115484.15	137.23	144.87	137.86	66.12	62.83	65.13
ENSG00000006015.18	6.82	7.09	7.41	8.66	7.44	7.62
ENSG00000122884.13	9.01	9.48	9.59	4.13	4.12	4.26
ENSG00000255071.3	0.04	0.04	0.09	0.07	0.22	0.04
ENSG00000259370.2	0.02	0.01	0.02	0.01	0.03	0.01
ENSG00000248740.6	0	0.01	0	0	0	0.01
ENSG00000258968.2	0	0	0	0	0	0.07
ENSG00000263235.1	0.31	0.31	0.35	0.32	0.2	0.25
ENSG00000287222.1	1.62	1.8	1.53	1.65	1.43	1.45
ENSG00000267587.1	0	0	0	0	0	0.04
ENSG00000184719.12	0.7	0.72	0.8	0.77	0.89	0.98
ENSG00000267834.1	0.11	0.06	0.09	0.32	0.16	0.32
ENSG00000187013.4	0.02	0.14	0.06	0.22	0.07	0.12
ENSG00000183935.5	0.27	0.25	0.33	0.35	0.61	0.51
ENSG00000286782.1	0	0	0.05	0.13	0.07	0.09
ENSG00000213730.3	0	0	0	0	0.08	0
ENSG00000255358.1	0	0.06	0	0	0	0
ENSG00000273654.1	0.13	0.19	0.18	0.35	0.28	0.2
ENSG00000230707.2	0.11	0.14	0.09	0.04	0.05	0.09
ENSG00000142252.11	23.86	23.36	25.8	15.15	12.48	12.5
ENSG00000267272.5	0	0.01	0.01	0.03	0.01	0.04
ENSG00000102119.12	34.67	34.31	32.07	31.76	28.61	29.45
ENSG00000255587.9	0	0.01	0	0	0.01	0
ENSG00000226465.3	0.43	0.17	0.49	0.81	0.75	0.45
ENSG00000258732.1	0.43	0.96	1.8	1.32	0.78	0.9
ENSG00000232316.2	0	0	0	0	0	0.14
ENSG00000280537.2	0	0.02	0.02	0.17	0.11	0.18
ENSG00000139926.16	0.76	0.95	0.71	0.72	0.72	0.76
ENSG00000272542.1	0	0	0	0	0.03	0
ENSG00000140265.13	0.66	0.63	0.52	1.85	1.7	2.02
ENSG00000258788.3	1.14	2.26	0.98	0.88	0.67	0.44
ENSG00000274816.1	0	0	0	0.41	0.42	0.41
ENSG00000265139.1	0	0.11	0	0	0.2	0.1
ENSG00000180370.10	6.91	6.66	6.84	6.28	6.46	6.15
ENSG00000178226.11	0.15	0.14	0.15	0.05	0.06	0.04
ENSG00000246350.1	0.02	0	0.03	0.09	0.01	0.05
ENSG00000234817.2	0.01	0	0.03	0.03	0.07	0.07
ENSG00000215498.9	0	0	0	0.01	0.01	0
ENSG00000165792.18	10.25	9.94	10.24	11.95	10.73	11.45
ENSG00000115282.21	3.9	3.91	4.08	5.27	4.94	4.88
ENSG00000167785.9	0.45	0.45	0.51	1.55	1.54	1.58
ENSG00000161048.12	1.06	0.99	1.1	1.21	1.29	1.46
ENSG00000168374.11	42.92	46.11	45.9	49.96	46.45	46.46
ENSG00000261253.2	0.3	0.71	0.55	0.64	1.04	0.65
ENSG00000214756.8	2.26	2	2.14	2.15	1.91	1.94
ENSG00000127083.8	0	0	0	0	0.01	0.01
ENSG00000177340.5	0.05	0.04	0.03	0.03	0	0.05
ENSG00000148655.15	0.25	0.31	0.32	0.31	0.32	0.3
ENSG00000206652.1	0.17	0	0	0	0	0.48
ENSG00000251624.1	0.12	0.34	0.3	0.34	0.23	0.19
ENSG00000159733.14	0.19	0.21	0.28	0.27	0.32	0.38
ENSG00000262580.5	0.25	0.25	0.36	1.82	1.86	1.82
ENSG00000151665.13	4.64	4.56	4.87	4.96	4.77	4.5
ENSG00000109689.19	1.1	1.06	1.22	1.07	0.89	1.02
ENSG00000288675.1	0.31	0.27	0.38	0.64	0.54	0.33
ENSG00000229721.3	0.09	0	0	0	0	0
ENSG00000231137.1	0	0	0	0.02	0	0
ENSG00000176170.14	0.69	0.7	0.69	0.51	0.5	0.34
ENSG00000162614.19	0.14	0.2	0.15	0.38	0.34	0.38
ENSG00000267052.3	0	0	0	0.04	0.03	0.04
ENSG00000171791.14	0.14	0.24	0.25	0.41	0.39	0.41
ENSG00000113583.8	17.34	18.96	18.93	12.19	10.11	11.2
ENSG00000092094.11	3.57	3.35	3.4	3.85	3.54	3.58
ENSG00000214279.13	0.04	0.04	0.04	0.04	0.03	0.06
ENSG00000231861.3	0	0	0	0	0	0.03
ENSG00000129515.20	12.33	14.27	12.35	7.52	7.91	8.23
ENSG00000153989.8	6.3	6.55	6.81	7.25	6.75	7.06
ENSG00000250090.1	0	0.27	0.11	0	0	0.35
ENSG00000189223.15	0.03	0.07	0.07	0.1	0.09	0.07
ENSG00000228952.1	0.44	1.1	0.86	0.85	0.98	1.28
ENSG00000288542.1	0.06	0.12	0.01	0.03	0.02	0.13
ENSG00000248429.5	0.02	0.03	0.01	0.03	0.01	0.02
ENSG00000235109.8	0.69	0.62	0.68	1.41	1.63	1.83
ENSG00000280916.2	0.09	0.06	0.05	0.01	0.11	0.09
ENSG00000197919.6	0	0	0	0	0.12	0
ENSG00000197406.7	0.08	0.03	0	0	0	0
ENSG00000255737.2	14.77	15.36	15.44	15.05	14.03	13.84
ENSG00000139269.3	0.07	0.06	0.08	0.15	0.18	0.08
ENSG00000148344.11	28.87	30.33	28.12	10.19	9.69	10.45
ENSG00000215018.10	0.06	0.08	0.04	0.1	0.14	0.09
ENSG00000134324.12	2.2	2.27	2.23	2.65	2.56	2.87
ENSG00000238082.1	0	0.08	0	0.07	0.08	0.04
ENSG00000267980.1	1.35	2.02	1.16	1.23	1	1.79
ENSG00000287191.1	0.47	0.68	0.47	2.97	2.34	2.36
ENSG00000249650.1	0	0	0	0	0	0.04
ENSG00000186529.16	3.98	3.6	4.23	11.57	11.25	12.09
ENSG00000222046.3	0.01	0.02	0.01	0.03	0.01	0.03
ENSG00000104361.10	0.6	0.56	0.52	0.9	0.93	1.02
ENSG00000126777.18	4.15	4.47	4.67	5.77	6.14	6.61
ENSG00000253348.1	0	0	0	0	0.02	0
ENSG00000281501.1	0.35	0.29	0.27	0.28	0.33	0.2
ENSG00000238250.1	0	0.08	0.12	0.27	0.34	0.2
ENSG00000164294.14	7.65	7.93	7.85	7.23	6.66	6.69
ENSG00000184307.17	1.2	1.09	1.11	0.8	0.87	0.91
ENSG00000150551.11	0.73	0.78	0.54	1.41	1.08	1.06
ENSG00000072832.15	0.7	0.79	0.76	0.7	0.8	0.88
ENSG00000070476.15	1.1	1.04	1.11	2.04	2.18	1.88
ENSG00000272912.1	0.07	0.04	0	0	0	0
ENSG00000095951.17	0.43	0.42	0.33	0.56	0.65	0.68
ENSG00000127824.15	66.83	68.32	67.01	36.84	33.62	33.28
ENSG00000222255.1	0	0	0	0.25	0	0
ENSG00000115514.12	13.97	13.99	14.14	9.32	9.56	8.79
ENSG00000228709.1	0.6	0.7	0.51	0.81	0.41	0.34
ENSG00000255839.1	0	0.28	0.15	0.41	0.08	0.16
ENSG00000249936.3	1.36	1.88	2.02	1.36	1.66	1.36
ENSG00000182187.4	0	0	0	0.08	0	0
ENSG00000080815.19	4.4	4.39	4.59	5.69	5.6	5.7
ENSG00000017427.17	0	0	0	0.02	0.01	0.01
ENSG00000250608.2	0.01	0	0.01	0.02	0.02	0.02
ENSG00000179954.16	0.01	0.01	0.01	0.07	0.05	0.08
ENSG00000163251.4	3.23	3.14	3.11	4.34	4.17	4.24
ENSG00000272625.1	0	0	0.03	0	0.15	0.07
ENSG00000174236.4	0.09	0.05	0.31	0.16	0.23	0.32
ENSG00000284643.1	0	0	0.06	0	0	0
ENSG00000264577.1	106.85	108.91	98.33	80.62	109.75	87.93
ENSG00000148200.17	0.27	0.36	0.32	0.48	0.67	0.55
ENSG00000277702.1	1.53	1.42	1.32	1.48	0.5	1.72
ENSG00000084444.14	0.99	1.46	1.05	0.94	1.08	1.14
ENSG00000137843.12	0	0	0.02	0.01	0	0.02
ENSG00000181019.13	588.55	573.69	587.08	449.8	429.43	436.74
ENSG00000078795.17	0.02	0.02	0.02	0.05	0.02	0.05
ENSG00000196961.13	9.51	9.54	9.51	12.15	11.52	11.36
ENSG00000186628.12	0.05	0.06	0.1	0.03	0.05	0.04
ENSG00000256673.1	0.61	0.08	0.23	2.63	2.34	3.01
ENSG00000189164.15	0.32	0.33	0.31	0.88	1.04	1.03
ENSG00000163207.7	0.14	0.01	0	0	0	0.01
ENSG00000263400.8	0.06	0.01	0.16	0.36	0.32	0.16
ENSG00000188404.10	0.1	0.15	0.21	0.25	0.18	0.19
ENSG00000278886.1	0	0	0.04	0	0.05	0.05
ENSG00000123405.14	0.12	0.04	0.04	0.16	0.07	0.18
ENSG00000158553.5	0	0.02	0.01	0	0.01	0.01
ENSG00000085563.15	0.88	1.02	0.96	2.04	1.94	1.9
ENSG00000230990.2	0	0	0	0	0	0.01
ENSG00000177692.12	0.16	0.11	0.09	0.43	0.17	0.46
ENSG00000253738.2	1.3	1.15	1.18	1.75	1.72	1.77
ENSG00000219392.1	0.06	0.03	0.03	0	0.06	0
ENSG00000134240.12	0	0.05	0.01	0.09	0.06	0.12
ENSG00000267939.1	0.26	0.22	0.5	0.62	0.76	0.25
ENSG00000235257.9	0.01	0.03	0.02	0.05	0.05	0.05
ENSG00000116329.11	0	0	0	0.02	0	0.01
ENSG00000144182.17	1.34	1.26	1.23	2.05	1.61	2.05
ENSG00000285655.1	0	0	0	0.28	0.29	0
ENSG00000204351.12	2.98	2.96	3.16	4.11	4.37	4.23
ENSG00000221909.3	2.47	2.51	2.43	2.43	2.96	2.41
ENSG00000253643.6	0	0	0	0.04	0	0
ENSG00000171475.14	3.58	3.74	3.61	3.47	3.48	3.81
ENSG00000152455.16	2.68	2.51	2.57	3.33	3.42	3.58
ENSG00000277350.2	0	0	0	0	0.02	0.02
ENSG00000090061.17	6.37	6.58	6.37	5.32	5.21	5.26
ENSG00000174348.14	0	0	0	0.01	0	0
ENSG00000134758.14	2.3	2.92	2.49	2.74	3.39	3.36
ENSG00000108946.15	14.83	15.95	15.94	20.73	23.42	23.8
ENSG00000156966.7	0.18	0.22	0.31	0.28	0.18	0.22
ENSG00000111707.12	3.57	3.72	3.82	3.74	3.51	3.75
ENSG00000234753.5	1.14	0.52	0.95	1.32	1.03	0.95
ENSG00000272758.6	1.17	1.14	1.16	1.14	1.75	1.47
ENSG00000068354.16	3.89	3.62	3.39	4.06	3.3	3.62
ENSG00000116918.15	4.21	4.89	4.79	5.94	6.65	6.54
ENSG00000267448.6	0	0.06	0	0.05	0.05	0
ENSG00000287088.1	0	0	0	0.01	0.01	0.05
ENSG00000160194.18	6.33	6.74	6.75	7.14	6.3	6.14
ENSG00000281005.1	0	0	0	0.01	0.01	0.04
ENSG00000175390.15	9.25	8.55	9.28	13.37	12.64	12
ENSG00000168291.13	16.18	16.35	16.49	17.64	16.85	16.36
ENSG00000140983.14	10.27	9.86	11.18	10.54	10.61	9.73
ENSG00000004948.16	0	0.01	0.01	0	0.01	0.02
ENSG00000223725.6	0.02	0	0.05	0.02	0	0.04
ENSG00000152253.9	7.76	9.23	9.81	6.9	6.49	6.59
ENSG00000165671.21	2.57	2.63	2.63	2.74	2.7	3.04
ENSG00000259146.4	0.16	0.08	0.18	0.27	0.21	0.23
ENSG00000274529.5	0	0	0	0.04	0	0
ENSG00000284641.1	0	0	0	0	0.1	0.02
ENSG00000184985.16	0.09	0.14	0.11	0.1	0.02	0.07
ENSG00000134070.5	4.3	4.65	4.06	1.92	2.09	1.86
ENSG00000258701.1	0.21	0.14	0.17	0.44	0.59	0.82
ENSG00000124733.5	18.08	18.49	18.76	18.79	18.33	17.64
ENSG00000105866.15	0.26	0.19	0.27	0.34	0.55	0.38
ENSG00000183733.6	0	0.04	0	0	0	0
ENSG00000178342.4	0.01	0	0	0	0.04	0.02
ENSG00000155275.19	0.59	0.74	0.6	0.51	0.47	0.54
ENSG00000054392.13	0.33	0.27	0.28	0.46	0.53	0.52
ENSG00000163406.11	0.03	0.05	0.06	0.1	0.09	0.08
ENSG00000257159.1	0	0	0	0	0.04	0
ENSG00000280083.1	0	0	0.04	0.12	0.04	0.05
ENSG00000106536.21	0	0	0	0.01	0	0
ENSG00000250155.2	0	0	0	0.01	0	0
ENSG00000288398.1	1.19	0.75	1.4	1.61	1.34	1.39
ENSG00000075826.17	0.07	0.08	0.07	0.72	0.79	0.71
ENSG00000136383.7	0	0.01	0	0.07	0.05	0.07
ENSG00000259772.6	0.63	0.75	0.73	1.36	1.25	1.36
ENSG00000100218.12	0.43	0.41	0.57	0.87	0.95	0.72
ENSG00000226002.1	0.05	0.1	0	0.18	0.18	0.04
ENSG00000265706.1	0	0	0	0.34	0.34	0
ENSG00000248794.1	0.61	0.11	0.26	1.36	0.99	0.68
ENSG00000266708.1	0.59	0.12	0.48	0.3	0.41	0.44
ENSG00000239672.8	136.99	137.45	134.31	102.24	100.74	96.06
ENSG00000256232.1	0	0	0	0	0.03	0
ENSG00000184731.6	0.63	0.6	0.61	0.66	0.48	0.59
ENSG00000259283.2	0.04	0	0	0	0	0
ENSG00000231579.3	0	0	0.04	0	0	0
ENSG00000130382.9	5.11	5.13	5.16	4.94	4.99	5.42
ENSG00000128973.13	4.12	4.61	4.42	4.71	4.56	4.26
ENSG00000232973.13	0.06	0.05	0.04	0.04	0.05	0.07
ENSG00000112077.17	0.01	0	0.01	0.02	0.07	0.03
ENSG00000082556.14	0	0	0	0.01	0.01	0
ENSG00000227260.2	0.18	0	0.04	0.09	0.09	0.21
ENSG00000275401.1	0.15	0.04	0	0.07	0.15	0.18
ENSG00000065559.15	6.15	6.53	6.93	5.76	5.55	5.64
ENSG00000163864.17	0.1	0.13	0.1	0.15	0.17	0.18
ENSG00000256006.1	0.3	0.34	0.09	0.29	0.2	0.48
ENSG00000114796.16	0.45	0.36	0.44	1.07	0.92	0.99
ENSG00000204086.4	0.02	0.06	0.05	0.07	0.02	0.05
ENSG00000288349.1	0.01	0	0	0	0	0
ENSG00000267580.1	2.56	2.2	1.49	1.36	1.79	1.11
ENSG00000110274.16	0.72	0.81	0.75	0.89	0.7	0.86
ENSG00000152684.11	9.56	9.87	9.76	8.26	8.17	8.52
ENSG00000225721.5	1.39	1.38	1.35	1.1	1.19	1.03
ENSG00000187838.17	6.8	5.98	6.71	6.44	5.9	5.83
ENSG00000105808.18	0.01	0.01	0.02	0.03	0.02	0.01
ENSG00000285656.1	0	0.03	0	0	0	0.03
ENSG00000119912.18	2.9	2.86	3.06	3.13	2.98	3.05
ENSG00000131379.10	0	0.01	0.01	0.04	0.03	0.02
ENSG00000064545.15	4.53	4.32	4.72	6.87	6.85	6.3
ENSG00000179588.9	1.52	1.4	1.4	2.02	1.76	2
ENSG00000106683.15	4.51	4.58	4.74	2.5	2	1.91
ENSG00000211890.4	0.08	0.06	0.08	0	0.04	0
ENSG00000106086.20	0.6	0.77	0.67	1.06	0.8	0.98
ENSG00000062582.14	47	45.93	48.34	38.66	34.82	33.05
ENSG00000226519.2	0	0	0.01	0	0.01	0
ENSG00000225657.2	0	0	0	0.03	0	0
ENSG00000176046.9	3.15	2.79	2.87	12.43	11.13	10.63
ENSG00000155016.18	0.29	0.38	0.3	0.5	0.61	0.52
ENSG00000258457.5	0.26	0.31	0.29	0.54	0.68	0.64
ENSG00000258613.1	0	0	0.05	0	0	0
ENSG00000065457.11	2.79	2.49	2.51	2.9	2.7	2.9
ENSG00000266980.1	0.03	0.1	0.03	0.06	0.03	0.12
ENSG00000166889.14	9.48	9.58	9.4	10.65	9.89	10.04
ENSG00000227477.1	0.05	0.07	0.05	0.15	0.12	0.16
ENSG00000140259.7	10.37	10.36	10.9	12.98	11.87	12.35
ENSG00000130764.10	9.07	9.5	10.03	7.15	6.88	7.01
ENSG00000026652.15	0.19	0.23	0.22	0.34	0.33	0.39
ENSG00000247950.7	0.11	0.07	0.07	0.17	0.18	0.14
ENSG00000159147.18	3.46	3.3	3.5	2.71	2.57	2.7
ENSG00000118160.14	0.05	0.03	0.05	0.01	0.07	0.02
ENSG00000234118.1	0.13	0.2	0.15	0.04	0	0.09
ENSG00000145949.11	0.02	0.01	0.03	0.02	0.04	0.03
ENSG00000081087.15	4.28	4.29	4.82	4.63	5.11	5.04
ENSG00000169919.17	7.34	6.61	7.39	11.56	10.98	10.34
ENSG00000174799.11	0.43	0.4	0.49	0.53	0.63	0.58
ENSG00000125449.7	12.08	11.11	11.58	7.51	7	6.56
ENSG00000241852.10	2.89	3.11	3.35	3.78	3.65	3.45
ENSG00000257949.7	0	0	0.02	0	0	0
ENSG00000074590.14	1.71	1.87	1.97	2.05	1.69	2.02
ENSG00000173933.21	0.68	0.55	0.68	1.25	1.1	1.07
ENSG00000152457.18	0.65	0.61	0.65	0.59	0.57	0.63
ENSG00000173011.12	2.53	2.58	2.64	3.45	3.75	3.94
ENSG00000214087.9	11.81	11.89	11.67	17.39	15.83	16.61
ENSG00000185974.7	0	0	0	0.01	0	0
ENSG00000285859.1	0.03	0.06	0.05	0.05	0	0.04
ENSG00000234612.1	0	0.08	0	0	0	0
ENSG00000258534.1	0	0	0.04	0	0	0.04
ENSG00000257048.1	0	0	0	0	0	0.05
ENSG00000241782.1	0	0	0.05	0	0.11	0.06
ENSG00000154319.16	1.68	1.42	1.62	0.8	0.6	0.53
ENSG00000118298.12	0	0.01	0	0.01	0.04	0.02
ENSG00000261915.6	2.97	3.1	2.78	3.31	3.1	3.24
ENSG00000100253.13	0.02	0	0	0.06	0.12	0.07
ENSG00000174775.18	24.04	25.9	25.2	20.77	19.92	18.46
ENSG00000197575.6	0.07	0	0	0	0	0
ENSG00000100104.13	7.05	6.68	6.82	4.82	4.7	4.74
ENSG00000244255.5	1.17	0.96	1.12	3.93	3.69	3.78
ENSG00000090376.11	0.01	0.02	0.03	0.03	0.01	0.01
ENSG00000090581.11	3.5	3.58	3.68	6.95	6.5	6.56
ENSG00000148346.12	2.49	1.76	1.95	4.1	3.33	3.46
ENSG00000252965.1	0.77	0.28	1.55	1.24	1.26	0.99
ENSG00000064995.18	8.68	9	8.83	10.04	9.41	10
ENSG00000157514.17	1.9	1.75	1.68	4.04	4.33	4.29
ENSG00000197971.16	0.98	0.98	0.98	0.83	0.9	0.86
ENSG00000146535.14	6.09	6.33	6.51	8.54	9.75	9.82
ENSG00000120875.9	17.26	17.48	17.21	16.91	16.88	16.89
ENSG00000078401.7	22.48	22.4	23.12	27.85	27.95	28.81
ENSG00000079689.14	0.39	0.12	0.21	0.55	0.65	0.3
ENSG00000284726.1	0.05	0	0	0	0	0
ENSG00000142185.17	1.48	1.55	1.64	1.1	1.13	1.12
ENSG00000287249.1	0.03	0.04	0.25	0.28	0.12	0.15
ENSG00000239219.2	0	0	0	0	0	0.01
ENSG00000175874.10	0.13	0.18	0.24	0.08	0.09	0.1
ENSG00000287296.1	0.21	0.05	0.14	0.71	0.4	0.44
ENSG00000259075.6	1.97	1.93	2.09	4.11	4	3.66
ENSG00000276334.1	0.42	0.32	0.35	0.54	0.69	0.53
ENSG00000240497.3	0	0.17	0.05	0.02	0.04	0
ENSG00000149582.16	0.07	0	0.01	0.05	0.03	0.04
ENSG00000130720.13	0.67	0.66	0.68	1.08	1.16	1.14
ENSG00000126524.10	23.18	27.55	25.63	30.95	29.62	30.73
ENSG00000177853.14	0.85	0.95	0.96	1.73	1.78	2.05
ENSG00000135960.10	0.02	0.03	0.02	0.07	0.03	0.05
ENSG00000117713.20	1.58	1.71	1.59	2.3	2.43	2.38
ENSG00000119471.15	5.19	5.16	5.79	9.42	9.5	9.37
ENSG00000243083.7	0.02	0.02	0.03	0.08	0.04	0.03
ENSG00000115109.14	0.98	0.9	0.95	1.6	1.61	1.59
ENSG00000260884.1	0	0.06	0.14	0	0	0
ENSG00000226193.1	0.64	0.39	0.24	0.14	0.21	0.14
ENSG00000258232.2	66.78	70.9	59.71	49.98	61.69	52.98
ENSG00000214694.12	0	0.01	0	0	0.03	0
ENSG00000226652.3	0.15	0.08	0.17	0.17	0.02	0.29
ENSG00000201592.1	0	0	0	0	0	0.65
ENSG00000236478.2	0	0	0	0	0	0.02
ENSG00000233590.1	0	0	0	0.05	0	0
ENSG00000072135.13	4.48	4.7	4.73	3.3	3.18	3.15
ENSG00000207751.3	0.32	0.25	0.24	0.34	0.51	0.48
ENSG00000065485.20	7.74	8.16	7.74	10.15	10.45	9.83
ENSG00000271853.5	1.04	0.94	1.01	1.32	1.05	0.74
ENSG00000277782.1	0.21	1.01	1.44	1.35	1.86	1.55
ENSG00000169604.21	2.01	1.96	2.09	2.29	2.39	2.47
ENSG00000244560.7	0.02	0.01	0.01	0.19	0.13	0.19
ENSG00000114812.13	0.23	0.23	0.24	0.17	0.16	0.26
ENSG00000079134.12	1.28	1.5	1.45	1.63	1.66	1.69
ENSG00000136720.7	4.02	4.15	3.81	4.26	4.34	4.17
ENSG00000196566.2	0.11	0	0	0.04	0.14	0
ENSG00000100106.22	3.18	2.66	2.84	6.82	6.67	6.9
ENSG00000010327.10	0.02	0.04	0.02	0.04	0.02	0.02
ENSG00000262468.6	0.15	0.13	0.19	0.44	0.45	0.43
ENSG00000283541.1	0	0.06	0.05	0	0.05	0
ENSG00000166974.13	4.38	4.55	4.37	5.39	5.27	5.59
ENSG00000259536.5	0.13	0.16	0.12	0.19	0.53	0.37
ENSG00000143155.13	12.06	12.27	12.45	12.94	12.75	12.25
ENSG00000273792.1	0	0	0	0	0.02	0
ENSG00000012822.16	1.06	1.05	1.04	2.21	2.4	2.44
ENSG00000269980.1	0	0	0.14	0.08	0	0
ENSG00000276823.1	0.08	0.18	0	0.08	0	0
ENSG00000227927.2	0	0	0	0	0	0.03
ENSG00000186847.6	1.99	0.9	0.44	0.47	0.5	0.28
ENSG00000242114.6	1.72	1.49	1.94	0.93	0.48	0.59
ENSG00000230490.3	0	0	0.01	0.02	0.02	0.03
ENSG00000166024.14	3.68	3.35	3.89	3.43	3.61	3.44
ENSG00000213930.12	3.86	3.69	3.48	4.02	3.83	3.67
ENSG00000230592.2	0.09	0.2	0.21	0.33	0.18	0.09
ENSG00000085999.13	2.08	2.18	2.24	1.36	1.21	1.2
ENSG00000153237.18	0.04	0.1	0.12	0.12	0.2	0.1
ENSG00000196914.9	1.28	1.31	1.33	1.05	1.08	1.16
ENSG00000145982.13	2.1	1.77	2.03	1.43	1.41	1.59
ENSG00000272679.1	5.73	6.13	6.14	8.15	9.34	9.52
ENSG00000258798.1	0	0	0	0.26	0.26	0.17
ENSG00000002549.13	7.96	7.4	7.1	7.29	7.05	7.43
ENSG00000274737.1	0.11	0	0.09	0.05	0.21	0.1
ENSG00000176248.9	5.16	5.24	5.47	3.68	3.47	3.13
ENSG00000235267.1	0	0	0	0	0.13	0
ENSG00000043514.17	1.67	1.84	2.04	1.75	1.75	2.02
ENSG00000250615.1	0.57	1.02	0.61	0.61	0.83	1.22
ENSG00000060982.15	0.73	0.71	0.86	1.16	1.09	1.11
ENSG00000224846.3	0.06	0.21	0.14	0.09	0.11	0.07
ENSG00000230844.3	0.93	1.12	0.95	1.57	1.2	1
ENSG00000277901.1	0	0.07	0.05	0.12	0.19	0.06
ENSG00000168646.13	2.33	2.39	2.2	2.32	2.19	2.41
ENSG00000255135.4	3.1	3.43	3.5	5.35	5.04	4.76
ENSG00000273687.1	0.08	0.18	0	0.71	0.4	0.24
ENSG00000287091.1	0.36	0.24	0.31	0.28	0.28	0.24
ENSG00000255468.7	0.31	0.22	0.33	0.28	0.26	0.34
ENSG00000233514.1	0.15	0.59	0.39	0.07	0.22	0.07
ENSG00000185149.6	0.02	0.02	0.04	0.02	0.01	0.01
ENSG00000173406.16	0.14	0.19	0.17	0.27	0.27	0.26
ENSG00000249786.7	0.04	0.03	0.04	0.11	0.09	0.09
ENSG00000065361.17	1.15	0.97	1.17	2.56	2.34	2.39
ENSG00000051009.11	2.18	2.08	2.62	3.14	2.85	3.27
ENSG00000231407.6	0	0.01	0	0	0.01	0.01
ENSG00000203799.13	0.04	0.02	0.04	0.2	0.19	0.19
ENSG00000160145.16	0.06	0.06	0.03	0.06	0.06	0.06
ENSG00000270001.1	0.33	0.55	0.81	0.64	0.98	0.8
ENSG00000273321.1	0	0	0	0.05	0	0
ENSG00000273437.1	0.65	0.81	0.77	0.78	1.28	0.47
ENSG00000256250.1	0	0	0	0	0.05	0
ENSG00000132323.9	4.86	5.1	4.96	5.24	5.26	5.25
ENSG00000204876.5	0.02	0.04	0.02	0	0	0.01
ENSG00000138660.12	1.38	1.45	1.54	1.59	1.66	2.07
ENSG00000202314.1	0.37	0.41	0.96	0.72	0.73	1.79
ENSG00000175595.16	0.63	0.58	0.55	0.62	0.58	0.64
ENSG00000119689.15	24.73	24.54	25.15	27.11	27.11	26.82
ENSG00000176624.12	1.89	1.85	1.82	2.86	2.88	2.96
ENSG00000156103.16	0.03	0.02	0.02	0.03	0.01	0.03
ENSG00000255727.2	0	0	0	0.08	0	0.05
ENSG00000116885.18	0.41	0.55	0.65	0.95	0.93	0.69
ENSG00000204261.9	0.7	0.81	0.68	0.54	0.4	0.56
ENSG00000196793.14	0.65	0.47	0.55	2.13	2.47	2.25
ENSG00000156398.13	0.5	0.53	0.48	0.68	0.68	0.74
ENSG00000260750.7	0	0	0	0	0.02	0
ENSG00000214222.2	0.2	0.15	0.17	0.26	0.13	0
ENSG00000272774.1	0.05	0.06	0	0.25	0.1	0.15
ENSG00000228666.1	0	0.02	0	0	0	0.02
ENSG00000177169.10	4.46	4.33	4.65	6.5	5.58	6.22
ENSG00000229152.2	0.27	0.3	0.23	0.62	0.8	0.72
ENSG00000100982.12	13.47	14.13	13.22	12.02	10.88	11.41
ENSG00000162851.8	14.93	15.45	14.92	13.08	14.28	12.9
ENSG00000258682.1	0.05	0.05	0.08	0.09	0.28	0.18
ENSG00000164347.18	6.7	6.78	6.39	8.7	7.94	8.67
ENSG00000117906.14	6.55	6.65	6.79	8.21	8.04	8.42
ENSG00000257691.2	0	0	0	0.09	0	0
ENSG00000188916.9	0.21	0.18	0.16	0.74	0.65	0.62
ENSG00000162650.17	0.45	0.63	0.56	0.4	0.49	0.39
ENSG00000165078.13	0.13	0.01	0.11	0.12	0.02	0.02
ENSG00000071282.12	3.16	2.85	3.12	3.17	2.84	2.93
ENSG00000108389.10	2.35	2.48	2.3	2.54	2.26	2.68
ENSG00000242522.1	0	0.06	0.05	0.37	0.16	0.05
ENSG00000255774.2	3.49	2.9	3.94	4.28	3.28	3.12
ENSG00000214244.4	0	0	0	0	0.03	0
ENSG00000256453.2	0.84	1.29	0.79	1.55	1.74	1.81
ENSG00000272247.1	0	0.04	0.03	0.04	0.32	0.04
ENSG00000151923.18	10.86	11	11.63	11.96	11.66	12.09
ENSG00000136305.11	1.4	1.14	1.41	0.7	0.84	0.99
ENSG00000257264.5	0.04	0	0.03	0.08	0.08	0.19
ENSG00000205238.10	0	0	0	0.01	0	0.01
ENSG00000115289.14	9.93	9.31	10.35	9.42	8.83	9.29
ENSG00000225873.4	0.05	0.08	0.1	0.37	0.33	0.26
ENSG00000109424.4	0.03	0.06	0.03	0	0	0.02
ENSG00000141027.21	3.28	3.28	3.47	4.35	4.43	4.71
ENSG00000243243.5	0.06	0	0.08	0.32	0.58	0.11
ENSG00000196634.3	0	0	0	0.12	0.06	0
ENSG00000111057.11	1946.66	1675.44	1824.1	1156.8	984.5	939.24
ENSG00000151164.19	0.11	0.13	0.13	0.07	0.2	0.05
ENSG00000196715.7	11.74	12.06	11.91	13.14	12.96	12.74
ENSG00000164305.19	6.51	6.31	7	4.97	5.05	5.65
ENSG00000030066.13	4.2	4.21	4.3	3.37	3.25	3.3
ENSG00000214999.3	1.1	0.65	1.09	0.95	0.68	0.89
ENSG00000146373.17	1.1	1.12	1.2	2.48	2.46	2.76
ENSG00000237280.1	0.04	0	0	0	0	0
ENSG00000116032.5	0.37	0.3	0.32	0.51	0.46	0.52
ENSG00000234383.1	0	0	0.02	0	0	0
ENSG00000225988.1	0.04	0	0	0	0	0
ENSG00000227827.3	0.19	0.22	0.17	0.21	0.17	0.23
ENSG00000279786.1	0.03	0.15	0.12	0.26	0.18	0.19
ENSG00000234981.1	0.07	0	0.06	0.07	0.07	0
ENSG00000119280.17	4.82	4.77	4.66	6.93	7.98	7.37
ENSG00000205129.9	0.12	0.11	0.17	0.17	0.49	0.17
ENSG00000109220.11	3.62	2.91	2.07	2.79	3.34	3.1
ENSG00000156711.17	0.02	0.03	0	0.09	0.04	0.05
ENSG00000205293.5	0.05	0.05	0.02	0.03	0.03	0.06
ENSG00000229852.4	0.08	0.07	0.12	0.24	0.18	0.16
ENSG00000282968.1	0	0	0	0	0	0.05
ENSG00000148143.13	0.31	0.33	0.28	0.41	0.47	0.55
ENSG00000144649.9	0	0	0	0.01	0.01	0.01
ENSG00000236165.1	0	0.12	0	0	0	0
ENSG00000274937.1	0	0	0	0	0.06	0
ENSG00000111540.16	9.02	8.39	8.87	11.33	10.88	11.85
ENSG00000143321.19	108.21	108.07	107.71	102.82	97.14	99.48
ENSG00000236439.4	18.13	17	20.28	15.42	16.32	15.67
ENSG00000232034.1	0.3	0.25	0.13	0.04	0.34	0.22
ENSG00000273493.1	0.18	0	0	0.17	0.17	0
ENSG00000259112.2	107.52	108.77	110.84	76.25	66.52	63.27
ENSG00000108433.17	2.3	2.44	2.29	2.4	2.24	2.41
ENSG00000279331.1	0.04	0	0	0	0.16	0.04
ENSG00000115268.10	263.99	262.02	268.28	223.5	202.74	190.23
ENSG00000235865.2	0.02	0	0.01	0.01	0.01	0
ENSG00000099769.6	0.01	0.03	0.05	0.07	0.05	0.03
ENSG00000272855.1	0	0	0.05	0	0.17	0
ENSG00000185972.6	0	0	0	0	0.03	0
ENSG00000286472.1	0	0	0	0.14	0.08	0.02
ENSG00000283930.1	0.02	0.04	0.02	0.03	0.04	0.05
ENSG00000231769.3	0	0.03	0	0	0.03	0.01
ENSG00000135763.10	2.35	2.37	2.06	1.91	1.85	1.99
ENSG00000261839.1	0	0.03	0.01	0.06	0.01	0.03
ENSG00000283674.3	0.01	0.01	0.02	0.02	0.03	0.03
ENSG00000277117.5	0.02	0.02	0	0	0.02	0
ENSG00000173801.17	24.83	21.64	24.11	55.43	50.97	52.22
ENSG00000160602.14	0.77	0.68	0.94	1.82	1.59	1.57
ENSG00000144119.4	0	0	0	0	0	0.01
ENSG00000283020.1	0	0	0.1	0	0.07	0
ENSG00000239831.1	0.16	0.18	0.07	0.15	0.23	0.15
ENSG00000256542.2	0.36	0.2	0.37	0.22	0.22	0.17
ENSG00000221963.6	0.83	0.89	0.97	0.83	0.98	0.84
ENSG00000101384.12	4.17	4.42	4.56	6.83	6.86	7.25
ENSG00000207357.1	0.51	0.28	0.44	0	0.25	0.24
ENSG00000235605.1	0.5	0.48	0.53	0.36	0.37	0.48
ENSG00000145721.12	0	0	0	0.01	0	0
ENSG00000171621.14	10.81	10.51	10.18	11.32	10.44	10.49
ENSG00000231341.1	0	0	0	0.03	0	0
ENSG00000169564.7	252.34	257.22	254.19	203.69	205.48	201.15
ENSG00000136451.9	6.54	7.36	7.34	9.25	8.62	9.9
ENSG00000233085.5	0.18	0.08	0.25	0.18	0.14	0.11
ENSG00000237664.1	0	0.07	0	0	0.06	0
ENSG00000244968.7	0.03	0.03	0.05	0.09	0.15	0.13
ENSG00000126767.18	8.54	8.4	7.91	8.06	7.78	8.1
ENSG00000138709.19	1.08	1.08	1.16	0.83	1.05	0.96
ENSG00000157796.18	0.39	0.47	0.51	0.64	0.68	0.72
ENSG00000283696.1	0.03	0.15	0.05	0.03	0.08	0.03
ENSG00000265407.1	0	0	0	0.37	0	0
ENSG00000159840.16	36.94	39.26	37.52	41.66	40.43	37.27
ENSG00000122644.13	8.98	8.99	9.22	9.36	9.32	9.31
ENSG00000239779.7	1.06	0.84	1.04	1.58	1.13	1.19
ENSG00000240770.5	0	0	0.05	0.03	0.03	0.03
ENSG00000235884.4	0.8	0.8	1.23	0.8	0.61	0.64
ENSG00000273451.1	0	0	0	0.08	0	0
ENSG00000119314.16	10.47	11.54	10.75	10.71	10.38	11.19
ENSG00000105281.12	64.83	63.8	64.58	94.93	88.18	89.7
ENSG00000100154.14	0.4	0.37	0.48	0.61	0.66	0.69
ENSG00000124074.12	2.16	2.06	2.54	1.85	1.55	1.7
ENSG00000160226.16	1.07	0.92	0.91	1.29	1.21	1.14
ENSG00000161609.10	0	0.01	0	0	0	0.02
ENSG00000121075.11	0.03	0.03	0.01	0.04	0.03	0.02
ENSG00000277701.5	0.01	0.02	0.01	0.12	0.09	0.09
ENSG00000228486.10	0.03	0.06	0.04	0.09	0.11	0.11
ENSG00000273598.1	0.04	0	0.08	0.08	0.04	0.04
ENSG00000225739.1	0	0	0	0.04	0	0
ENSG00000175221.15	4.55	4.41	4.2	2.85	2.69	2.82
ENSG00000170632.14	7.34	7.73	7.82	5.84	5.71	5.65
ENSG00000276302.1	0	0.05	0	0	0	0
ENSG00000165512.5	2.37	2.38	2.56	3.65	3.39	3.87
ENSG00000248898.3	0.02	0.01	0.03	0.01	0.1	0.02
ENSG00000179364.14	2.71	2.78	2.79	4.53	4.23	4.33
ENSG00000105982.17	0.27	0.27	0.25	0.39	0.6	0.47
ENSG00000271725.1	0.06	0	0.05	0.06	0.06	0
ENSG00000188662.6	0	0	0	0.11	0.13	0.04
ENSG00000102981.10	2.55	1.99	2.41	2.82	2.14	2.31
ENSG00000226472.8	0	0.05	0.06	0.11	0.03	0.09
ENSG00000267458.1	30.57	29.3	26.71	26.48	28.62	21.92
ENSG00000204396.11	0.54	0.49	0.5	1.02	0.98	0.87
ENSG00000136715.19	3.71	3.9	3.41	3.97	3.8	4.15
ENSG00000065054.14	14.64	13.84	14.65	20.6	18.83	19.77
ENSG00000258412.1	0	0	0	0.11	0	0
ENSG00000226862.1	0	0	0.3	0.5	0.34	0.08
ENSG00000189233.12	0.03	0.02	0.01	0	0.02	0.01
ENSG00000257270.1	1.35	1.42	2	1.18	2.04	1.65
ENSG00000171408.14	0.18	0.22	0.28	0.78	0.77	0.93
ENSG00000216867.2	0	0	0	0	0	0.07
ENSG00000243701.7	0.27	0.27	0.29	0.37	0.42	0.43
ENSG00000286861.1	0	0	0.01	0.03	0.03	0.08
ENSG00000137992.15	0.63	0.78	0.57	1.21	1.12	1.29
ENSG00000241324.1	0	0	0	0.1	0	0
ENSG00000164405.11	78.43	68.56	73.23	32.97	28.74	26.6
ENSG00000163393.13	0.22	0.25	0.22	0.54	0.35	0.53
ENSG00000232636.2	0	0	0.04	0	0	0
ENSG00000171103.11	7.06	6.93	7.68	8.98	8.29	8.16
ENSG00000159882.13	0.39	0.31	0.42	0.85	0.95	0.88
ENSG00000214050.8	0.8	0.91	0.85	1.02	0.86	0.93
ENSG00000151576.10	2.86	3.25	2.86	2.66	2.68	2.7
ENSG00000106853.20	144.47	136.01	139.53	146.17	134.49	140.6
ENSG00000110700.7	343.07	346.05	339.19	314.98	289	281.93
ENSG00000262112.1	0.76	1.18	0.61	0.39	0.6	0.29
ENSG00000105486.14	11.46	10.76	10.64	8.45	8.55	7.94
ENSG00000274215.1	0.22	0.35	0.08	0.13	0.18	0.17
ENSG00000125505.17	17.57	18.02	17.67	21.29	20	19.5
ENSG00000138794.10	6.48	5.55	5.5	6.14	6.78	6.83
ENSG00000206785.1	0	0	0	0	0	0.39
ENSG00000275669.1	0	0	0	0	0	0.4
ENSG00000204572.10	0	0	0.02	0.04	0	0.02
ENSG00000272602.6	1.14	0.62	0.92	1.19	1.34	1.47
ENSG00000162739.14	0.01	0.02	0	0	0	0
ENSG00000235016.1	0.3	0.24	0.24	0.53	0.39	0.33
ENSG00000273473.1	0.05	0.05	0.12	0.05	0.09	0.23
ENSG00000250444.1	0	0	0.01	0	0	0
ENSG00000136197.13	2.29	2.66	2.36	4.07	4.06	4.37
ENSG00000232268.7	0	0	0	0.03	0	0
ENSG00000132341.12	171.79	173.1	169.48	128.92	125.16	124.7
ENSG00000133794.20	0.94	0.79	1.03	1.11	1.05	1.07
ENSG00000235029.1	0.22	0	0.06	0.21	0	0
ENSG00000132622.11	0.49	0.4	0.43	0.47	0.44	0.42
ENSG00000235194.9	0.4	0.34	0.38	1.45	1.13	1.3
ENSG00000173744.18	12.96	13.03	14.16	13.65	13.07	14.09
ENSG00000139197.11	5.18	5.02	5.17	5.71	5.95	5.42
ENSG00000260855.1	0.04	0.06	0.11	0.17	0.04	0.14
ENSG00000228719.1	0	0	0	0.28	0.29	0.21
ENSG00000064012.22	3.46	3.54	3.95	5.35	5.14	5.04
ENSG00000263368.1	0.03	0.07	0	0.09	0.48	0.31
ENSG00000136153.20	1.88	2.36	2.28	2.45	2.44	2.55
ENSG00000253428.1	0.64	0.12	0.37	1.33	0.89	1.63
ENSG00000277352.1	0.08	0.05	0.11	0.08	0.04	0
ENSG00000260588.1	0	0.02	0.03	0	0.02	0.07
ENSG00000132623.16	2.58	2.69	2.68	2.86	3.14	3.1
ENSG00000198561.16	0.56	0.69	0.75	0.96	0.88	0.81
ENSG00000176406.23	0.01	0.01	0.01	0.02	0.02	0.04
ENSG00000271966.1	0	0.05	0.11	0.19	0.38	0.4
ENSG00000202058.1	0	0.11	0.25	0	0.28	0.19
ENSG00000219797.2	0	0	0	0	0.05	0
ENSG00000159899.15	0.46	0.57	0.64	1.44	1.28	1.15
ENSG00000226403.2	0.43	0.14	0.15	0.1	0.33	0.25
ENSG00000163344.6	27.76	27.72	28	38.83	34.16	34.7
ENSG00000249212.1	0	0.1	0.03	0	0.06	0.09
ENSG00000134470.21	0.51	0.74	0.7	0.46	0.54	0.49
ENSG00000263602.1	0	0	0.34	0	0.39	0.39
ENSG00000157617.17	0.81	0.73	0.87	0.66	0.7	0.77
ENSG00000264812.1	0.12	0	0.38	0.12	0.2	0.15
ENSG00000287838.1	0	0	0	0	0	0.03
ENSG00000127720.8	0.71	0.64	0.67	0.69	0.57	0.64
ENSG00000128573.26	0	0.01	0.01	0.01	0.02	0.01
ENSG00000069011.16	7.34	7.07	7.66	9.52	9.37	9.58
ENSG00000278351.1	0	0	0	0.1	0	0
ENSG00000225173.1	0.35	0.21	0.17	0.3	0.57	0.66
ENSG00000229822.2	0	0	0	0	0.07	0
ENSG00000116688.18	4.92	5.3	4.89	4.24	4.12	4.52
ENSG00000149782.13	3.97	4.04	4.19	2.99	2.68	2.86
ENSG00000256364.1	1.02	1.03	1.19	0.99	2.45	2.22
ENSG00000092621.13	4.53	4.19	4.49	7.02	7.05	6.63
ENSG00000277170.1	0.17	0.25	0.54	0.27	0.06	0.11
ENSG00000116455.14	11.13	11.2	10.94	8.82	9	8.59
ENSG00000272654.1	0.1	0.02	0.23	0.69	0.51	0.57
ENSG00000178248.11	0	0	0	0	0	0.02
ENSG00000133935.7	27.78	27.08	28.19	18.93	16.1	15.24
ENSG00000284691.1	0.77	0.69	0.71	1.18	1.02	1.14
ENSG00000165121.11	0.17	0.18	0.27	0.56	0.47	0.46
ENSG00000237133.1	0.08	0	0.28	0.08	0	0.31
ENSG00000142192.21	46.98	47.4	45.2	66.44	64.46	70.63
ENSG00000218052.5	0.03	0.03	0.03	0.04	0.04	0.04
ENSG00000019505.8	1.43	1.71	1.6	1.82	1.6	1.89
ENSG00000227549.2	0	0	0.02	0.02	0.02	0
ENSG00000284669.1	0.02	0.01	0.01	0.02	0.03	0.06
ENSG00000108639.8	51.81	51.03	52.43	51.08	46	44.1
ENSG00000163424.9	0.01	0	0	0	0	0
ENSG00000138669.10	0.13	0.09	0.08	0.2	0.18	0.17
ENSG00000166596.15	0.02	0.04	0.01	0	0.03	0.03
ENSG00000198814.13	0.32	0.23	0.28	0.67	0.52	0.5
ENSG00000260602.2	0.07	0	0	0	0	0
ENSG00000263142.5	0.02	0.02	0	0.01	0.03	0.02
ENSG00000225447.1	0.07	0	0	0	0	0
ENSG00000272419.6	0.03	0.03	0	0.05	0.04	0.1
ENSG00000214111.3	0	0	0	0	0	0.08
ENSG00000108528.14	39.52	39	39.73	25.59	22.26	21.74
ENSG00000109436.8	1.42	1.3	1.55	4.3	4.23	4.63
ENSG00000274628.5	0.02	0	0	0	0.01	0
ENSG00000183273.7	0	0	0	0	0.02	0
ENSG00000238072.1	0.32	1.05	0.64	0.1	0	0.2
ENSG00000234807.7	0.05	0.03	0.05	0.04	0.02	0.03
ENSG00000233121.1	0	0	0	0	0.06	0
ENSG00000132670.21	10.94	11.45	11.8	17.7	17.82	17.13
ENSG00000241484.10	0.09	0.02	0.05	0.03	0.03	0.03
ENSG00000127989.14	1.79	1.81	2.1	2.17	1.86	1.99
ENSG00000150394.14	0	0	0	0	0	0.01
ENSG00000185189.18	3.32	3.15	3.14	8.19	8.01	7.73
ENSG00000183770.7	0.39	0.5	0.51	0.67	0.62	0.75
ENSG00000178966.17	2.03	1.94	2.28	2.81	2.81	2.67
ENSG00000110446.12	0.05	0.04	0.03	0.02	0.01	0.01
ENSG00000087274.18	4.86	5.01	4.4	6.18	5.46	5.58
ENSG00000140545.15	6.83	6.79	7.09	7.38	6.6	6.34
ENSG00000229598.1	0	0	0.03	0	0	0.03
ENSG00000285554.1	0	0.05	0	0	0	0
ENSG00000224165.6	0.08	0.06	0.09	0.14	0.07	0.13
ENSG00000100344.11	1.07	1.05	1.25	1.05	0.96	0.95
ENSG00000272779.1	0	0	0	0.02	0	0
ENSG00000188910.8	0.73	0.83	0.84	0.13	0.16	0.21
ENSG00000270580.5	0.63	0.63	0.67	1.14	1.41	1.28
ENSG00000172794.20	0.89	0.65	0.79	1.17	1.1	0.99
ENSG00000175356.14	0.03	0.02	0.01	0.11	0.06	0.05
ENSG00000070367.16	2.17	2.11	2.08	2.23	2.4	2.65
ENSG00000164587.13	220.94	216.62	220.91	198.22	195.84	186
ENSG00000167772.12	5.23	5.62	6.72	5.82	5.81	5.3
ENSG00000181027.11	2.27	2.35	2.27	3.3	3.35	2.99
ENSG00000120686.12	5.75	6.03	5.75	4.6	4.53	4.46
ENSG00000186150.5	0	0	0	0	0.02	0
ENSG00000142544.7	6.93	7.17	7.02	6.8	6.2	5.99
ENSG00000028203.18	5.11	5.09	5.18	7.25	7.52	7.48
ENSG00000171658.8	2.73	2.83	2.94	7	6.91	6.72
ENSG00000227688.2	0	0	0	0.08	0	0
ENSG00000149089.13	4.44	4.44	4.79	5.42	5.94	5.67
ENSG00000175606.11	17.28	17.94	18.5	14.7	13.55	13.87
ENSG00000223478.1	8.21	7.49	8.91	9.37	8.26	9.43
ENSG00000145569.6	0.32	0.25	0.29	0.6	0.52	0.46
ENSG00000259347.7	0.12	0.07	0.01	0.1	0.1	0.08
ENSG00000141378.15	11.55	11.55	11.93	11.42	10.27	10.44
ENSG00000227097.5	326.78	330.8	343.1	374.41	338.05	279.92
ENSG00000204822.7	88.41	84.49	92.4	75.06	65.65	62.96
ENSG00000229809.9	2.2	1.81	2.27	4.29	3.81	3.56
ENSG00000182985.18	1.48	1.36	1.49	2.77	2.86	3.07
ENSG00000127511.10	1.86	2	2.01	2.8	2.64	2.88
ENSG00000213859.8	2.93	2.99	2.53	4.05	3.43	3.96
ENSG00000007129.18	0	0	0	0	0.01	0
ENSG00000183199.6	0.04	0.04	0.02	0	0.02	0.06
ENSG00000187231.14	1.61	1.55	1.45	3.1	2.9	3.11
ENSG00000111860.14	0.12	0.16	0.12	0.18	0.16	0.21
ENSG00000166478.10	2.09	2.19	1.97	2.18	1.94	2.25
ENSG00000268472.2	0	0	0	0	0	0.02
ENSG00000235552.4	4.44	4.05	4.22	4.4	3.71	4.47
ENSG00000271806.1	0.01	0.02	0	0	0.01	0.01
ENSG00000058453.17	0.33	0.27	0.34	0.53	0.6	0.5
ENSG00000224821.5	0.02	0	0	0	0	0
ENSG00000276404.1	0	0	0	0.41	0.42	0
ENSG00000115904.14	1.85	2.12	2.31	3.48	3.29	3.45
ENSG00000214193.11	0.3	0.24	0.33	0.3	0.33	0.25
ENSG00000211938.2	0.06	0	0	0	0	0
ENSG00000155508.14	9.55	8.93	9.11	8.16	8.85	8.83
ENSG00000275728.1	0	0.08	0.06	0.07	0.07	0
ENSG00000267745.1	0	0	0	0	0	0.13
ENSG00000255245.4	0.45	0.12	0.06	0.17	0.38	0.3
ENSG00000196187.12	0.39	0.49	0.51	0.68	0.64	0.6
ENSG00000117222.14	3.14	3.16	2.9	2.5	2.39	2.83
ENSG00000233673.7	0.02	0.01	0.04	0.04	0.01	0.04
ENSG00000254536.2	9.47	9.06	9.27	14.38	14.43	12.37
ENSG00000262410.1	0	0.09	0.04	0.12	0.17	0.12
ENSG00000279720.1	0	0	0.05	0	0.05	0
ENSG00000119705.10	37.2	38.5	38.53	26.7	25.01	23.91
ENSG00000205579.3	0.1	0.11	0.09	0	0.2	0
ENSG00000103375.11	0	0	0	0.04	0	0
ENSG00000110237.5	0.69	0.77	0.74	1.28	1.34	1.31
ENSG00000236308.1	0	0.05	0.04	0	0.14	0.09
ENSG00000234264.1	0.15	0.1	0.15	0.06	0.26	0.17
ENSG00000103528.17	1.56	1.75	1.57	2.55	2.06	2.52
ENSG00000135604.10	0.18	0.29	0.19	0.37	0.47	0.47
ENSG00000275964.1	0.53	0.41	0.71	1.02	0.83	0.92
ENSG00000227220.1	0.11	0.06	0.05	0.21	0.32	0.11
ENSG00000105675.9	0.01	0	0	0	0	0.01
ENSG00000004766.17	0.75	0.76	0.78	1.01	1.12	1.08
ENSG00000137198.10	0.7	0.52	0.66	0.15	0.19	0.09
ENSG00000236352.1	0	0	0.05	0	0	0
ENSG00000217702.3	1.93	1.76	1.8	1.44	2.34	2.05
ENSG00000111737.12	16.06	15.64	15.57	13.95	12.27	13.42
ENSG00000168676.11	0.03	0.01	0.05	0.07	0.07	0.09
ENSG00000232060.3	0.14	0.2	0	0.04	0.09	0.04
ENSG00000135094.11	0	0	0.04	0.06	0.04	0.04
ENSG00000281404.2	0.02	0.05	0.05	0.14	0.13	0.15
ENSG00000204131.9	0.02	0.04	0.03	0.03	0.02	0.04
ENSG00000111276.12	3.56	3.96	3.95	5.19	5.35	6.09
ENSG00000270277.1	0.12	0.12	0.12	0.23	0.28	0.39
ENSG00000236679.2	0	0.31	0.24	0.27	0.14	0.2
ENSG00000108064.11	10.62	11.24	11.71	6.89	6.82	7.32
ENSG00000139890.10	0.05	0.12	0.04	0.34	0.47	0.28
ENSG00000102032.13	0.11	0.07	0.09	0.05	0.09	0.08
ENSG00000115561.16	13.57	12.72	13.23	22.18	20.97	22.2
ENSG00000268189.2	2.07	2.1	1.97	2.31	1.78	1.67
ENSG00000263353.3	0.04	0.09	0	0	0	0
ENSG00000224920.1	0	0	0	0.02	0	0
ENSG00000259583.3	0.29	0.25	0.29	0.24	0.36	0.38
ENSG00000158473.8	0	0.02	0.03	0.02	0.02	0
ENSG00000133067.18	0.81	0.77	0.87	0.8	0.93	0.9
ENSG00000177943.14	0.12	0.05	0.13	0.92	0.78	0.67
ENSG00000186615.11	0.59	0.61	0.55	0.8	0.69	0.74
ENSG00000147256.12	0	0	0	0	0.01	0
ENSG00000170689.10	1.74	1.81	2.13	2.65	2.45	2.55
ENSG00000258910.3	0	0	0.02	0	0.02	0
ENSG00000286677.1	0	0	0	0.07	0.04	0.03
ENSG00000189090.8	0	0.13	0	0	0	0
ENSG00000105246.6	2.19	2.14	2.22	1	0.81	0.54
ENSG00000267159.2	0	0	0	0	0.24	0
ENSG00000279825.1	0	0	0	0.01	0	0
ENSG00000270139.1	0	0	0	0.11	0	0
ENSG00000277501.1	0	0.06	0	0	0	0.02
ENSG00000154438.8	0	0	0	0.01	0	0
ENSG00000095066.12	0.76	1.1	1.01	2.08	2.06	2.18
ENSG00000243970.3	0.33	0.33	0.38	1.48	1.37	1.21
ENSG00000085117.12	0.59	0.77	0.74	0.48	0.35	0.32
ENSG00000226180.3	0.15	0.1	0.2	0.21	0.18	0.21
ENSG00000139549.4	0.01	0	0	0	0	0.02
ENSG00000166575.17	2.03	1.9	2.02	2.37	2.37	2.59
ENSG00000129535.13	0.14	0.11	0.13	0.22	0.15	0.11
ENSG00000130935.10	13.22	14.38	13.5	10.13	9.81	10.2
ENSG00000105202.9	227.09	230.36	228.31	188.62	173.47	167.93
ENSG00000185942.13	0	0	0	0.01	0	0.01
ENSG00000258908.1	6.7	6.38	4.85	2.19	4.02	2.66
ENSG00000243339.3	0	0	0	0	0	0.18
ENSG00000257167.2	1.89	2.23	2.5	2.58	2.61	2.43
ENSG00000123136.15	34.09	33.7	33.67	22.98	20.46	20.29
ENSG00000110799.14	0	0	0	0	0.01	0.01
ENSG00000273063.1	0.24	0.63	0.28	0.16	0.4	0.39
ENSG00000161643.13	0.01	0	0	0	0.01	0.01
ENSG00000259972.3	2.21	2.33	2.42	2.97	3.8	3.55
ENSG00000121957.15	0.64	0.71	0.65	0.61	0.63	0.68
ENSG00000244509.4	25.74	27.39	25.41	19.99	18.25	19
ENSG00000227028.6	0.03	0	0.01	0	0	0
ENSG00000183208.13	0.86	0.69	0.87	1.09	0.95	0.66
ENSG00000203697.12	0.23	0.18	0.19	0.41	0.43	0.5
ENSG00000102974.16	3.74	3.78	3.85	3.65	3.41	3.64
ENSG00000123999.5	0.07	0.02	0.04	0.48	0.15	0.18
ENSG00000129472.15	4.13	4.49	5.06	5.68	5.47	5.85
ENSG00000163053.11	0.09	0.07	0.05	0.04	0.04	0.08
ENSG00000230793.1	0	0	0	0	0.02	0
ENSG00000204779.2	0	0	0	0.01	0	0
ENSG00000113763.12	0.08	0.07	0.07	0.04	0.09	0.07
ENSG00000272902.2	0.11	0.06	0.14	0.66	0.51	0.62
ENSG00000279500.1	0	0.02	0.01	0	0.05	0.02
ENSG00000173660.12	156.49	152.53	158.2	143.57	141.63	134.98
ENSG00000100014.20	3.85	3.42	3.41	3.55	3.4	3.29
ENSG00000148337.21	8.02	7.78	7.71	8.05	7.54	7.6
ENSG00000273302.1	0	0	0.03	0.1	0.03	0.17
ENSG00000269940.1	4.5	3.46	3.33	2.54	3.02	3.17
ENSG00000104522.16	20.65	19.69	19.47	20.12	20.83	17.83
ENSG00000273669.1	0.21	0.14	0.07	0.08	0	0.28
ENSG00000214866.9	0.03	0.01	0.02	0.04	0.04	0.02
ENSG00000164406.8	0.68	0.54	0.88	1.41	1.65	1.76
ENSG00000268896.1	0	0	0	0	0	0.06
ENSG00000170624.14	0.58	0.66	0.67	0.76	0.83	0.78
ENSG00000205502.4	0.19	0.02	0	0.07	0.05	0.03
ENSG00000150457.9	1.32	1.41	1.24	2.54	2.64	2.73
ENSG00000263823.1	0.17	0.15	0.03	0.12	0.14	0.08
ENSG00000173213.9	0	0.02	0.01	0.02	0	0
ENSG00000279227.1	0.53	0.66	0.95	1.68	1.89	1.48
ENSG00000177469.13	84.52	88.38	84.57	67.59	67.8	68.37
ENSG00000278791.1	0.31	0.34	0.26	0.3	1.2	0.88
ENSG00000112739.17	3.2	3.86	3.51	3.79	3.61	4.02
ENSG00000278737.1	0	0.29	0.04	0.21	0.34	0.34
ENSG00000272264.1	0.28	0.26	0.04	0.27	0.14	0.23
ENSG00000170860.4	24.14	24.06	24.92	23.26	22.66	19.57
ENSG00000111215.12	0.87	0.55	0.63	0.9	1.29	0.82
ENSG00000121690.11	2.06	2.54	2.59	2.42	2.27	2.41
ENSG00000128789.21	14.75	14.33	15.78	10.52	10.95	10.77
ENSG00000262155.2	0.01	0.04	0.03	0.06	0.09	0.06
ENSG00000265681.8	3.25	4.11	3.58	3.02	2.84	3.23
ENSG00000164120.14	24.5	26.45	26.62	28.86	31.95	32
ENSG00000273838.2	0	0	0	0.02	0	0
ENSG00000203965.13	0.58	0.69	0.56	0.65	0.6	0.91
ENSG00000224566.2	0	0	0	0	0.06	0
ENSG00000229292.2	0	0	0	0	0.05	0
ENSG00000122545.20	4.56	4.53	4.67	4.25	4.28	4.44
ENSG00000064607.17	2.52	3.16	3.01	4.87	4.67	4.81
ENSG00000266538.1	0	0	0.22	0.75	0.08	0.17
ENSG00000130529.16	1.44	1.44	1.72	2.2	2.01	1.97
ENSG00000065154.12	16.68	17.64	17.14	17.67	17.43	18.18
ENSG00000116863.11	13.89	12.98	11.89	12.8	11.11	9.55
ENSG00000156469.9	8.74	9.52	10.09	11.31	11.77	11.69
ENSG00000260949.1	0	0.03	0.15	0.17	0.03	0.34
ENSG00000214146.3	0.11	0.11	0.16	0.1	0.14	0.12
ENSG00000116016.14	19.05	19.35	19.05	33.44	35.85	35.84
ENSG00000114315.4	4.58	5.01	5.23	8.54	8.13	8.61
ENSG00000267986.1	0.07	0	0.18	0.14	0.14	0
ENSG00000174744.14	27.26	25.91	27.14	15.4	14.05	13.43
ENSG00000265091.5	0.06	0.03	0.07	0.11	0.22	0.21
ENSG00000235559.1	0.07	0.24	0.31	0.21	0.22	0
ENSG00000072952.20	0	0	0	0.01	0	0.01
ENSG00000225230.1	0	0	0	0	0	0.03
ENSG00000273828.2	0.02	0.03	0.03	0.04	0.06	0.03
ENSG00000270487.1	0	0	0.18	0	0	0
ENSG00000210107.1	62.81	70.02	86.84	134.36	133.32	107.65
ENSG00000153363.13	0.73	0.86	0.92	2.32	2.44	2.27
ENSG00000213901.11	0	0	0.01	0.2	0.14	0.14
ENSG00000228013.1	0.06	0.14	0.04	0.21	0.2	0.18
ENSG00000173548.9	3.2	3.2	3.03	3.26	3.21	3.46
ENSG00000133997.12	8.47	7.76	7.76	6.54	6.45	6.55
ENSG00000269937.1	0.01	0	0	0	0.04	0.01
ENSG00000243592.1	0	0	0	0	0	0.05
ENSG00000085760.15	8.87	9.2	8.83	10.54	11.29	11.61
ENSG00000173281.5	0.68	0.71	0.83	1.12	1.32	1.44
ENSG00000227045.1	0.07	0	0.12	0.2	0.07	0
ENSG00000172361.6	0.13	0.13	0.08	0.25	0.26	0.24
ENSG00000160336.17	0.41	0.42	0.45	1.09	1.18	1.25
ENSG00000259678.1	0.15	0.22	0.25	0.19	0.62	0.47
ENSG00000232762.1	0	0.04	0	0	0.04	0
ENSG00000086300.16	0.84	0.83	0.79	1.97	2.06	2.04
ENSG00000128335.14	9.92	10.26	9.82	17.8	16.85	16.74
ENSG00000197375.13	2.88	2.93	2.73	2.22	2.33	2.04
ENSG00000157379.14	1.43	1.31	1.26	2.21	2.01	2.21
ENSG00000227517.7	0.01	0	0	0.01	0	0.01
ENSG00000280067.1	0	0.01	0.02	0.03	0.03	0.01
ENSG00000113946.4	0	0.05	0.01	0.06	0.02	0.08
ENSG00000159110.21	5.61	5.69	5.32	4.78	5.43	5.46
ENSG00000117000.9	1.33	1.27	1.47	1.5	1.52	1.37
ENSG00000277218.1	0.57	0	0.6	0.92	0.68	0.73
ENSG00000218690.2	0	0.04	0	0	0	0.04
ENSG00000171928.14	4.89	5.15	4.5	8.75	8.59	8.95
ENSG00000243433.1	0	0.06	0.05	0	0	0
ENSG00000126457.22	77.27	80.28	80.42	52.97	49.55	49.59
ENSG00000142182.9	0.01	0	0	0	0	0
ENSG00000131174.7	71.77	69.6	76.41	66.62	63.41	59.77
ENSG00000126453.10	20.38	19.96	19.82	13.54	11.7	11.14
ENSG00000214915.3	0	0.06	0	0	0	0.27
ENSG00000167080.9	0	0.01	0.01	0.01	0	0.01
ENSG00000205060.11	8.27	9.2	9.07	8.65	8.5	9.21
ENSG00000121542.12	2.08	2.03	2	1.84	1.91	1.93
ENSG00000106266.11	7	7.01	7.13	5.4	5.52	4.85
ENSG00000200834.1	0	0	0	0	0	0.26
ENSG00000250101.1	0.15	0.06	0.04	0	0.05	0.05
ENSG00000249947.2	0.04	0	0	0.16	0.08	0.08
ENSG00000286327.1	0	0	0.01	0	0.02	0
ENSG00000279026.1	0.06	0.12	0.28	0.37	0.29	0.22
ENSG00000035928.16	2.5	2.5	2.67	2.88	3.04	2.97
ENSG00000260483.2	0	0.11	0	0	0	0
ENSG00000104290.11	0.8	0.83	0.81	0.64	0.73	0.77
ENSG00000274383.1	1.31	1.97	1.62	8.75	8.23	8.26
ENSG00000259518.2	0	0	0	0.01	0.01	0.01
ENSG00000166228.9	117.97	115.63	123.9	111.31	102.87	101.75
ENSG00000080189.15	4.75	4.53	4.95	5.65	5.16	5.13
ENSG00000162676.12	0.01	0.02	0.01	0.01	0.01	0.01
ENSG00000276850.5	6.99	5.76	6.44	6.58	5.57	6.11
ENSG00000228663.1	0	0	0.03	0.04	0	0
ENSG00000260059.1	0	0	0.02	0	0	0
ENSG00000237853.6	0	0	0	0	0.1	0
ENSG00000259049.1	2.92	3.32	3.56	1.22	2.21	2.17
ENSG00000185386.15	2.03	1.7	1.86	2.76	2.54	2.27
ENSG00000166167.18	1.79	2.02	1.86	3	3	3.07
ENSG00000231460.2	0	0	0.05	0	0	0
ENSG00000053501.13	3.15	3.07	2.93	4.27	3.16	3.48
ENSG00000127564.17	8.61	9.54	9.29	4.52	4.28	4.27
ENSG00000213152.5	0	0	0.06	0.03	0	0
ENSG00000232349.2	0	0	0	0	0	0.1
ENSG00000115687.14	0.92	1.01	1.15	0.97	0.9	0.86
ENSG00000240996.1	0	0	0	0	0.08	0.39
ENSG00000137634.10	0	0	0.01	0	0	0
ENSG00000092758.18	0.01	0.03	0.03	0.07	0.03	0.02
ENSG00000122359.18	23.24	22.84	23.73	26.46	25.78	24.09
ENSG00000262089.1	1.43	1.41	1.57	3.3	3.59	4.66
ENSG00000266368.1	0.47	0.39	0.51	1.36	1.21	1.07
ENSG00000275632.1	5.77	5.13	6.26	5.52	5.15	5.4
ENSG00000087510.7	3.94	3.81	4.25	3.96	3.76	3.72
ENSG00000225486.1	0.08	0.09	0.33	0.37	0.38	0.22
ENSG00000139496.16	3.32	3.19	3.28	1.2	1.08	1.03
ENSG00000132359.15	1.4	1.46	1.24	2.2	2.09	2.09
ENSG00000199024.1	1.05	0.39	1.2	1.35	1.71	0.34
ENSG00000164346.10	19.97	19.31	20.71	17.18	15.84	16.13
ENSG00000272772.1	16.02	17.94	14.84	12.14	11.46	11.82
ENSG00000086758.16	5.9	6.09	6.27	7.57	7.78	8.21
ENSG00000100714.17	13.03	13.45	12.93	10.26	9.63	10.59
ENSG00000253347.1	0.05	0.18	0.05	0.36	0.26	0.41
ENSG00000163803.13	0.07	0.07	0.07	0.08	0.06	0.07
ENSG00000067082.15	2.64	3.24	2.96	4.38	4.05	4.64
ENSG00000111275.13	12.17	10.93	11.91	25.18	23.91	24.1
ENSG00000163961.4	1.87	2.16	2.13	1.6	1.32	1.61
ENSG00000135829.17	27.49	28.03	27.97	19.58	20.11	21.24
ENSG00000263179.1	0	0	0	0	0	0.03
ENSG00000187686.4	0	0	0	0.02	0.01	0.03
ENSG00000171659.15	0	0	0.02	0	0.03	0
ENSG00000237711.1	0	0	0	0	0	0.03
ENSG00000144120.13	8.99	9.62	9.22	9.99	8.46	8.47
ENSG00000243155.1	0.98	1.18	1.22	0.81	0.72	0.82
ENSG00000270135.1	0	0.26	0.1	0.22	0	0
ENSG00000178202.13	1.15	1.44	1.48	1.83	1.64	1.64
ENSG00000113595.15	1.39	1.51	1.44	2.06	2.14	2.12
ENSG00000055813.6	0.01	0.03	0.02	0.06	0.02	0.05
ENSG00000167632.18	1.47	1.28	1.4	1.47	1.37	1.55
ENSG00000164509.16	0.04	0.09	0.09	0.16	0.18	0.19
ENSG00000235159.1	0.09	0.03	0.11	0.15	0.12	0.03
ENSG00000150867.14	6.23	7.38	6.74	9.16	8.72	9.49
ENSG00000118200.14	3.04	2.99	2.9	3.04	3.48	3.37
ENSG00000231369.1	0.19	0.21	0.16	0.09	0.09	0.09
ENSG00000241269.1	0.05	0.16	0.16	0	0	0
ENSG00000166200.15	5.39	5.38	5.44	5.06	4.78	5.14
ENSG00000168852.13	0.07	0.04	0.1	0.06	0.08	0.04
ENSG00000217555.13	25.9	25.51	25.74	23.14	23.54	20.34
ENSG00000235786.1	0	0	0	0	0	0.16
ENSG00000287394.1	3.6	3.49	5.04	5.85	3.97	4.31
ENSG00000108599.15	4.57	4.69	4.68	5.52	5.06	5.37
ENSG00000269387.1	0	0	0	0	0.16	0
ENSG00000132561.14	1.35	1.38	1.2	1.57	1.56	1.72
ENSG00000241651.4	0	0	0	0	0	0.04
ENSG00000235043.3	0.92	1.97	1.89	1.24	1.86	1.53
ENSG00000279006.1	0	0	0	0	0.01	0
ENSG00000285873.1	0.1	0.07	0.17	0.06	0.2	0
ENSG00000258640.3	0	0.06	0	0	0	0
ENSG00000249958.1	0	0	0	0.04	0	0.07
ENSG00000273154.3	1.02	1.19	1.26	3.05	3.03	2.27
ENSG00000282870.1	0.07	0.08	0.09	0.07	0.21	0.07
ENSG00000256139.2	0.03	0	0	0.09	0.15	0.2
ENSG00000185519.9	6.11	5.48	5.8	2.49	2.25	2.19
ENSG00000188211.9	0.19	0.14	0.12	0.07	0.08	0.13
ENSG00000108830.10	0.12	0.07	0.1	0.13	0.08	0.08
ENSG00000277007.1	0	0.07	0.05	0.13	0.33	0.33
ENSG00000118518.17	1.7	1.9	2.17	1.62	1.82	1.91
ENSG00000138050.15	4.2	3.99	4.47	2.93	2.99	3.38
ENSG00000134389.10	0	0	0.02	0.04	0	0
ENSG00000261056.2	0.02	0	0	0.03	0.05	0.07
ENSG00000130939.20	2.15	1.92	1.94	2.89	2.73	2.83
ENSG00000279766.1	0.2	0.31	0.17	0.16	0.12	0.08
ENSG00000197208.6	0.84	0.77	0.86	1.18	1.06	1.2
ENSG00000215304.3	0.12	0.03	0.09	0.02	0	0.12
ENSG00000180773.15	1.43	1.52	1.63	1.69	1.67	1.86
ENSG00000287685.1	0.09	0	0	0	0	0
ENSG00000152154.11	0.02	0.07	0.05	0.07	0.12	0.06
ENSG00000133101.10	0.46	0.4	0.26	0.01	0.08	0.08
ENSG00000183379.9	0	0	0	0.01	0.01	0.01
ENSG00000225976.5	0.11	0	0	0	0	0.11
ENSG00000142507.10	116.88	110.95	118.42	97.94	95.02	88.76
ENSG00000122641.11	0	0	0.01	0	0	0.02
ENSG00000263904.1	0	0	0	0	0	0.06
ENSG00000180539.8	0	0.01	0	0.02	0.01	0.01
ENSG00000270035.1	0	0	0	0.05	0.05	0
ENSG00000133275.16	12.26	12.64	12	15.05	14.69	15.17
ENSG00000229969.1	0	0	0	0.11	0	0
ENSG00000267651.1	0	0	0	0	0	0.01
ENSG00000241494.1	1.31	0.69	1.34	0.48	0.67	0.66
ENSG00000272473.1	1.55	1.23	1.28	1.86	1.49	1.52
ENSG00000263220.1	0	0.06	0.05	0.05	0.1	0
ENSG00000237200.1	0	0	0	0	0.1	0
ENSG00000277764.1	0.14	0	0	0	0	0
ENSG00000130956.14	1.94	1.76	1.83	5.36	5.04	5.12
ENSG00000286349.1	0.17	0.14	0.05	0.04	0.06	0.06
ENSG00000164109.14	9.56	10.63	10.08	6.85	7.59	7.71
ENSG00000203523.3	0	0	0	0	0.03	0
ENSG00000183474.16	0.76	0.86	0.71	0.74	0.77	1.04
ENSG00000227896.2	0.2	0.16	0.27	0.36	0.72	0.4
ENSG00000286872.1	0	0.01	0	0	0.01	0
ENSG00000172171.11	4.88	4.73	4.72	4.84	5.32	4.74
ENSG00000257027.1	0.43	0.37	0.39	0.68	0.61	0.64
ENSG00000213189.5	0.31	0.09	0.14	0.23	0.15	0.15
ENSG00000227704.1	0.08	0	0	0.08	0.08	0.08
ENSG00000272799.1	0.05	0.06	0	0.05	0.15	0.1
ENSG00000234358.1	0	0	0	0	0	0.07
ENSG00000255872.3	9.05	9.75	9.28	10.05	10.32	9.86
ENSG00000204176.14	0.06	0.03	0.05	0.07	0.11	0.05
ENSG00000177374.13	0.17	0.21	0.2	0.21	0.18	0.18
ENSG00000136044.12	3.62	3.79	4.23	5.04	5.09	5.85
ENSG00000162409.11	0.51	0.66	0.71	0.67	0.65	0.79
ENSG00000248538.8	0.12	0.13	0.14	0.31	0.31	0.32
ENSG00000165359.16	0.1	0.16	0.11	0.21	0.24	0.24
ENSG00000249889.1	0	0	0	0	0.06	0
ENSG00000225655.5	0	0.13	0.03	0	0	0
ENSG00000198026.8	2.36	2.21	2.27	2.47	2.49	2.3
ENSG00000176845.13	2.12	2.38	2.35	1.86	1.49	1.75
ENSG00000066923.18	0.16	0.13	0.1	0.3	0.31	0.3
ENSG00000131732.12	2.36	2.58	2.73	3.77	3.86	3.81
ENSG00000174827.14	4	3.14	3.66	6.62	6.5	5.53
ENSG00000115252.18	0.1	0.09	0.16	0.2	0.07	0.1
ENSG00000278177.1	0.27	0.38	0.2	0.71	0.72	0.82
ENSG00000011275.19	4.29	4.07	3.98	3.08	2.9	3.06
ENSG00000181896.12	0.66	0.68	0.75	0.54	0.51	0.67
ENSG00000143702.16	1.09	1.35	1.21	1.51	1.55	1.62
ENSG00000133106.15	0.06	0	0.04	0.06	0.01	0.02
ENSG00000197226.13	4.97	5.02	4.86	8.74	8.64	8.82
ENSG00000254440.3	0	0.05	0	0	0	0
ENSG00000151240.17	0.79	0.79	0.79	1.65	1.82	1.83
ENSG00000172009.15	7.45	7.4	7.67	5.99	5.41	5.32
ENSG00000087250.9	0	0	0	0	0.03	0.02
ENSG00000185523.6	0	0.06	0	0.21	0.16	0.21
ENSG00000049449.10	24.77	25.42	26.86	31.7	30.39	30.41
ENSG00000120647.10	3.06	3.12	3.09	2.82	3.39	3.63
ENSG00000286115.1	0	0	0	0.02	0	0
ENSG00000164306.11	1.88	2.06	2.26	2.83	2.35	2.98
ENSG00000171863.15	218.48	212.84	219.58	184.16	178.51	170.88
ENSG00000269706.1	0	0	0.07	0.04	0	0
ENSG00000151422.13	0.34	0.39	0.32	0.35	0.35	0.33
ENSG00000154529.15	1.26	1.3	1.35	1.84	1.74	1.92
ENSG00000242068.1	0.07	0.16	0.02	0.05	0.02	0.07
ENSG00000152104.12	1.07	1.25	1.13	0.98	0.97	1.06
ENSG00000269600.2	0.09	0	0.02	0.04	0.06	0.03
ENSG00000250103.2	0	0.15	0	0	0	0
ENSG00000255857.6	2.41	2.56	2.17	1.89	1.79	1.87
ENSG00000131370.16	2.88	2.81	2.73	4.28	4.36	4.69
ENSG00000286619.1	0.26	0.36	0.53	0.56	0.49	0.58
ENSG00000163216.7	0.44	0.09	0.09	0.1	0	0.12
ENSG00000164535.15	4.88	4.66	4.33	4.34	4.31	4.36
ENSG00000168404.13	3.09	2.99	2.91	2.15	2.14	2.12
ENSG00000256262.1	0.04	0.05	0	0.04	0	0
ENSG00000265118.5	0	0	0	0	0.04	0
ENSG00000172765.18	3.68	3.29	3.45	2.63	2.51	2.53
ENSG00000243566.7	9.7	7.95	9.63	7.33	5.36	5.71
ENSG00000152463.15	0.05	0.04	0.04	0.09	0.09	0.11
ENSG00000158882.15	3.66	3.82	3.56	2.43	2.1	2.06
ENSG00000282872.2	0.05	0	0	0	0	0
ENSG00000239218.2	0.19	0.3	0.36	0.22	0.45	0.3
ENSG00000245849.8	0.51	0.78	0.62	1.54	1.71	1.55
ENSG00000257808.1	0	0	0.05	0.05	0.11	0.22
ENSG00000079435.10	0.59	0.51	0.48	0.41	0.44	0.39
ENSG00000249252.5	0.06	0	0	0	0.09	0.03
ENSG00000231500.7	503.07	487.09	498.75	444.49	422.07	397.97
ENSG00000278002.1	0	0.02	0	0.02	0.02	0.04
ENSG00000121022.14	5.54	5.62	5.44	4.77	4.23	4.74
ENSG00000114853.15	1.29	1.08	1.11	1.89	1.79	1.61
ENSG00000236871.7	0	0	0	0.04	0.05	0.04
ENSG00000100503.26	0.98	0.82	0.97	1.32	1.22	1.42
ENSG00000187185.4	4.73	4.97	4.74	5.17	5.25	5.62
ENSG00000266283.1	0.04	0	0.06	0.07	0.03	0.1
ENSG00000151917.18	0.17	0.19	0.25	0.27	0.3	0.32
ENSG00000283235.2	0.03	0.01	0.03	0.01	0.01	0.02
ENSG00000213160.10	1.84	1.86	1.84	2.3	2.05	2
ENSG00000196591.12	3.75	3.85	4.01	3	2.87	3.43
ENSG00000236064.2	0.01	0.01	0	0	0	0
ENSG00000110245.12	0	0	0.03	0	0	0
ENSG00000287175.1	0	0.06	0	0	0	0
ENSG00000238279.1	0.31	0.63	0.09	0.54	0.25	0.59
ENSG00000137752.24	0.15	0.14	0.18	0.17	0.17	0.21
ENSG00000110628.16	4.44	4.21	4.79	9.95	8.66	7.57
ENSG00000228295.2	0.03	0	0.04	0.02	0.02	0
ENSG00000110013.13	1.63	1.52	1.69	3.13	3.33	3.2
ENSG00000170322.15	2.42	2.38	2.22	2.23	2.37	2.67
ENSG00000138468.16	0.31	0.35	0.33	0.69	0.68	0.77
ENSG00000221867.9	1.29	1.26	1.28	0.99	0.9	1.15
ENSG00000151655.19	0.83	0.81	0.96	2.79	2.94	3.54
ENSG00000145244.12	0	0	0	0	0	0.01
ENSG00000125629.15	4.99	5.21	5.58	6.15	6.67	6.6
ENSG00000159714.12	1.65	1.87	1.84	2.85	2.67	2.83
ENSG00000279713.1	0.03	0.05	0.07	0.16	0.22	0.21
ENSG00000237223.6	0	0	0	0.08	0	0.04
ENSG00000150637.9	0.02	0	0.02	0.03	0.02	0.04
ENSG00000250644.3	63.01	57.35	58.32	60.02	55.92	56.99
ENSG00000232882.1	0.04	0	0.11	0	0	0
ENSG00000182871.16	26.19	26.11	25.38	33.75	32.06	33.79
ENSG00000281641.3	0.01	0	0	0	0	0
ENSG00000116698.21	5.3	5.59	5.32	4.33	4.05	3.95
ENSG00000266976.3	0.09	0.01	0.11	0.07	0.03	0.06
ENSG00000142208.18	8.16	7.79	7.89	10.33	9.22	9.46
ENSG00000147912.13	1.7	1.75	1.55	2.08	2.22	2.14
ENSG00000126970.16	0.59	0.67	0.71	1.13	1.16	1.02
ENSG00000254469.9	0.08	0.16	0.12	0.15	0.13	0.2
ENSG00000165275.10	1.62	1.56	1.8	2.72	2.71	2.36
ENSG00000279302.3	0	0.01	0	0.02	0.03	0.02
ENSG00000249996.1	0.15	0.11	0.17	0.28	0.24	0.05
ENSG00000199226.1	0.26	0	0.45	0.26	0.52	0.51
ENSG00000173926.6	0.15	0.17	0.19	0.19	0.15	0.19
ENSG00000273179.1	0.07	0	0.06	0.07	0.07	0
ENSG00000265304.1	0	0	0	0	0	0.44
ENSG00000123094.15	0.54	0.44	0.65	0.94	0.95	0.98
ENSG00000233081.1	0.06	0.06	0	0.06	0.11	0.06
ENSG00000174502.19	0.04	0.05	0.02	0.09	0.09	0.1
ENSG00000286043.1	0.03	0	0	0	0	0.03
ENSG00000215302.8	0.13	0.21	0.32	0.1	0.18	0.2
ENSG00000100030.15	10.44	11.15	10.16	10.68	10.54	11.42
ENSG00000198171.13	50.04	49.95	52.62	47.97	44.41	45.16
ENSG00000251366.1	0	0.12	0	0	0	0
ENSG00000140525.19	6.41	6.68	7.13	6.61	6.54	6.67
ENSG00000270775.1	0	0	0	0.03	0	0
ENSG00000116497.18	1.78	1.92	1.88	2.57	2.55	2.58
ENSG00000101017.14	1.24	1.17	1.23	1.7	1.73	1.81
ENSG00000250957.1	0.05	0	0	0.02	0.05	0.05
ENSG00000135506.16	19.08	17.82	17.89	23.97	23.6	23.81
ENSG00000168827.15	4.51	4.77	4.85	5.05	5.12	5.25
ENSG00000001461.17	1.15	1.09	0.9	0.87	0.92	0.98
ENSG00000103426.12	2.35	2.22	2.65	2.03	1.85	1.89
ENSG00000257681.1	0.31	0.43	0.53	1.06	0.91	0.57
ENSG00000285713.1	1.64	1.61	1.77	1.14	0.89	1.32
ENSG00000260742.1	0.01	0.01	0.01	0	0.05	0.01
ENSG00000167088.11	16.13	15.75	16.95	11.07	10.78	10.29
ENSG00000255583.2	0	0	0	0.01	0	0.02
ENSG00000233868.1	0.21	0.54	0.36	0.47	0.55	0.74
ENSG00000256568.2	0	0	0	0	0	0.04
ENSG00000224066.1	0.18	0.07	0.17	0.45	0.3	0.54
ENSG00000278000.1	0.41	0.5	0.71	1.15	1.45	1.03
ENSG00000228296.1	0	0	0	0.02	0	0
ENSG00000116176.6	0.13	0.24	0.15	0.02	0.06	0.02
ENSG00000259305.6	0.14	0.09	0.05	0.22	0.1	0.1
ENSG00000131899.11	3.39	3.42	3.38	1.85	1.63	1.85
ENSG00000272316.1	0.02	0.01	0.03	0.03	0.05	0.03
ENSG00000181222.19	10.67	11.92	11.19	8.87	8.3	8.64
ENSG00000249863.2	0.03	0.11	0.04	0.02	0.1	0.2
ENSG00000152128.13	0.1	0.04	0.02	0.1	0.11	0.1
ENSG00000253358.1	0.14	0.15	0.24	0	0.07	0.13
ENSG00000213754.2	0.04	0	0	0.02	0	0
ENSG00000095370.20	0.02	0.06	0	0.05	0.01	0
ENSG00000166341.9	0.03	0.03	0.01	0.04	0.02	0.03
ENSG00000198825.15	0.97	0.97	0.97	1.03	1.07	1
ENSG00000140992.19	1.49	1.53	1.74	1.79	1.75	1.95
ENSG00000012211.13	8.59	9.61	8.44	5.31	5.01	4.78
ENSG00000280604.1	0	0	0	0	0.01	0
ENSG00000169230.10	217.91	207.51	207.64	161.41	154.59	147.07
ENSG00000271614.1	0.13	0.07	0.14	0.37	0.4	0.31
ENSG00000147533.17	16.37	18.65	17.51	21.21	20.12	21.87
ENSG00000160447.7	2.99	3.05	3.19	3.07	3.18	3.05
ENSG00000165478.7	0	0	0.02	0	0	0
ENSG00000278668.1	0.05	0	0	0	0.27	0.18
ENSG00000272006.1	0.24	0	0.21	0.23	0.72	0.23
ENSG00000213412.3	1.94	2.8	3.05	3.47	4	2.8
ENSG00000225556.1	0	0	0	0	0.03	0
ENSG00000256030.1	0	0	0.04	0.04	0.08	0.08
ENSG00000143867.7	0.93	1.1	1.02	0.98	0.96	0.93
ENSG00000170160.17	0.02	0.02	0.01	0.02	0.02	0.06
ENSG00000215861.6	0.03	0.15	0.07	0.05	0.03	0
ENSG00000136457.10	0.02	0	0	0	0.02	0
ENSG00000231181.1	0	0.32	0	0.05	0	0.09
ENSG00000224470.9	1.71	1.95	1.93	2.21	2.2	2.54
ENSG00000235052.1	0.66	0.33	0.26	1.84	1.58	1.61
ENSG00000112208.11	6.65	7.39	7.52	7.02	7.46	7.4
ENSG00000259843.2	0	0	0	0.05	0.05	0
ENSG00000225067.4	1.11	1.04	1	0.39	1.03	0.51
ENSG00000183617.5	33.6	32.89	36.87	24.66	25.06	20.84
ENSG00000169857.9	5.47	5.4	5.95	7.15	7.12	7.3
ENSG00000286751.1	0	0.06	0	0	0	0
ENSG00000257114.3	0	0.08	0.06	0.07	0.05	0.09
ENSG00000166104.15	0	0	0	0	0	0.01
ENSG00000279694.1	0.03	0.04	0.01	0.04	0.01	0.02
ENSG00000285000.1	0.06	0.01	0.01	0	0.03	0.07
ENSG00000115661.14	5.52	4.77	5.26	5.81	5.27	4.98
ENSG00000121486.12	2.66	2.6	2.44	2.89	3.19	3.3
ENSG00000009724.17	0.03	0.01	0.03	0.07	0.18	0.1
ENSG00000273196.1	0.37	0.41	0	0	0	0
ENSG00000130717.13	6.62	6.5	7.05	6.15	5.49	5.41
ENSG00000182325.11	4	3.55	4.05	5.74	5.03	4.86
ENSG00000171827.11	0.14	0.12	0.16	0.35	0.34	0.24
ENSG00000250030.2	0	0.1	0	0.09	0	0
ENSG00000163328.14	0.09	0.09	0.08	0.17	0.19	0.24
ENSG00000283602.1	0.01	0	0.01	0.03	0.03	0.03
ENSG00000263540.1	0	0	0	0.39	0	0
ENSG00000231767.4	0.42	0.52	0.4	0.05	0.31	0.25
ENSG00000156273.16	1.59	1.5	1.29	2.88	3.21	3.35
ENSG00000137098.14	0.08	0.1	0.06	0.15	0.19	0.11
ENSG00000170142.12	24.45	27.75	27.55	30.09	29.89	30.31
ENSG00000142327.13	7.45	6.94	7.16	6.98	5.86	5.78
ENSG00000278834.1	2.07	2.15	3.23	5.17	3.9	3.56
ENSG00000130173.13	0.02	0.02	0.02	0	0.04	0.04
ENSG00000286669.1	0.17	0.38	0.41	0.67	0.47	0.25
ENSG00000256278.1	0	0	0.02	0	0	0
ENSG00000188483.8	40.77	37.46	39.69	34.22	32.53	32.38
ENSG00000174405.14	0.94	1.04	1.02	1.1	1.13	1.41
ENSG00000265843.3	0	0	0.01	0	0	0
ENSG00000266401.2	0.2	0.45	0.32	0.66	0.53	0.68
ENSG00000180035.13	4.83	5.1	4.83	4.32	4.43	4.79
ENSG00000131724.11	11.9	12.87	12.65	21.02	22.32	21.53
ENSG00000243989.9	0.05	0.03	0.01	0.06	0.05	0.06
ENSG00000140395.9	10.1	9.95	10.49	7.72	7.49	7.39
ENSG00000227684.2	0	0	0	0	0.04	0
ENSG00000110315.7	4.46	4.18	4.39	3.48	3.34	3.29
ENSG00000158716.9	38.44	34.42	39.56	47.33	42.32	36.82
ENSG00000268628.2	0.1	0.02	0.01	0.1	0.11	0.02
ENSG00000243024.6	0.09	0	0.08	0.07	0.14	0.07
ENSG00000116922.15	2.96	3.09	3.09	2.54	2.82	2.6
ENSG00000199352.1	0	0	0	0	0	0.22
ENSG00000267769.1	0.48	0.53	0.55	0.82	0.42	0.77
ENSG00000178922.18	0.91	1	0.77	0.62	0.79	0.74
ENSG00000105694.3	0	0.1	0	0	0	0
ENSG00000238912.1	0	0	0.23	0	0	0
ENSG00000105185.12	72.53	77.68	79.23	58.8	57.39	55.16
ENSG00000178947.9	0.11	0.1	0.12	0.23	0.24	0.25
ENSG00000114739.14	0.32	0.37	0.27	0.54	0.5	0.6
ENSG00000249875.1	0.07	0	0.06	0	0	0
ENSG00000227372.12	1.03	1.14	1.08	1.28	1.33	1.47
ENSG00000283162.1	0.03	0.07	0.12	0.1	0.16	0.2
ENSG00000196933.5	0.55	0.43	0.27	0.08	0	0.08
ENSG00000174469.23	0.16	0.15	0.13	0.17	0.1	0.1
ENSG00000198964.14	2.94	2.75	3.02	3.37	3.75	3.7
ENSG00000260836.2	0.62	0.74	0.56	0.32	0.24	0.32
ENSG00000224003.1	0	0	0	0	0	0.02
ENSG00000138698.15	3.82	4.15	4.21	4.97	4.83	4.96
ENSG00000213290.4	0	0.02	0	0.02	0	0
ENSG00000240053.8	0.09	0.07	0.12	0.25	0.34	0.34
ENSG00000117133.11	9.59	9.7	9.82	6.74	6.75	5.97
ENSG00000237749.4	1.29	1.43	1.57	1.97	1.16	1.55
ENSG00000240401.9	0.02	0.01	0.01	0.06	0.05	0.01
ENSG00000215417.13	0.17	0.26	0.19	0.66	0.67	0.65
ENSG00000238171.1	0	0	0.03	0	0.03	0
ENSG00000122257.20	2.16	2.12	2.09	2.23	2.09	2.34
ENSG00000271327.1	0.09	0.16	0.19	0.55	0.48	0.61
ENSG00000168685.15	0.01	0.05	0.01	0.01	0	0
ENSG00000213995.12	4.91	4.71	4.82	6.38	6.35	6.43
ENSG00000156218.13	0	0.01	0.01	0.02	0.01	0.03
ENSG00000247213.7	0	0.01	0.01	0	0	0
ENSG00000278590.1	0	0	0	0	0	0.53
ENSG00000172057.10	6	5.73	6.09	6.08	5.13	5.92
ENSG00000116514.17	5.85	6.82	6.3	5.6	5.77	5.95
ENSG00000174485.16	0.61	0.68	0.66	1.1	1.05	1.22
ENSG00000198959.12	18.87	18.33	18.22	56.04	55.57	52.11
ENSG00000119632.4	8.94	7.8	8.02	11.32	9.81	9.12
ENSG00000228073.1	0	0	0	0	0	0.07
ENSG00000259467.1	0.05	0	0.09	0	0	0.1
ENSG00000285853.1	0	0	0.03	0.03	0	0
ENSG00000150510.17	0.32	0.41	0.37	0.25	0.24	0.19
ENSG00000280280.1	0	0	0	0	0	0.23
ENSG00000246662.6	0	0	0	0.01	0	0
ENSG00000160867.15	14.28	13.14	14.88	14.29	11.37	10.74
ENSG00000224810.1	0	0	0	0	0	0.01
ENSG00000161055.4	0.14	0	0.03	0	0.03	0.03
ENSG00000156675.16	2.7	2.69	2.7	1.47	1.45	1.55
ENSG00000110092.4	74.72	79.52	76.52	46.61	44.78	44.26
ENSG00000099992.16	0.65	0.73	0.73	0.57	0.53	0.46
ENSG00000174586.11	0.24	0.18	0.46	0.56	0.54	0.44
ENSG00000099821.14	11.25	12.07	12.56	12.31	11.16	11.6
ENSG00000076201.16	3.58	3.79	3.82	3.81	3.47	3.86
ENSG00000180769.10	0.09	0.08	0.11	0.31	0.33	0.26
ENSG00000059378.13	2.39	2.51	2.83	2.19	2.36	2.45
ENSG00000237222.4	0	0	0	0.01	0.01	0.01
ENSG00000278385.1	0.05	0.21	0.16	0.26	0.4	0.21
ENSG00000104731.14	2.47	2.4	2.76	3.2	3	2.9
ENSG00000272729.1	0	0	0	0.02	0	0
ENSG00000206612.1	0	0	0	0.19	0	0.19
ENSG00000088727.14	0.57	0.51	0.51	0.66	0.6	0.61
ENSG00000177427.13	2.16	2.18	2.19	2.55	2.19	2.17
ENSG00000265630.2	0.13	0.15	0.46	0.39	0.4	0.52
ENSG00000129460.16	6.42	6.31	6.79	5.55	5.3	5.7
ENSG00000183479.13	8.39	9.01	9.05	7.37	6.79	7.02
ENSG00000114686.9	29.62	33.66	32.56	22.12	20.55	21.48
ENSG00000102393.14	29.53	28.42	29.08	18.59	16.75	16.78
ENSG00000180525.14	0.18	0.15	0.18	0.44	0.39	0.44
ENSG00000127743.6	0	0	0	0.02	0	0.02
ENSG00000183943.6	2.5	2.86	2.52	1.39	1.39	1.51
ENSG00000267308.3	0	0	0	0	0.01	0
ENSG00000278987.1	0.11	0.06	0.05	0.14	0.21	0.24
ENSG00000242798.1	0.05	0.26	0.04	0.41	0.14	0.41
ENSG00000259022.2	0	0	0	0	0	0.07
ENSG00000279799.1	1.13	1.92	1.02	1.32	1.64	1.43
ENSG00000019582.16	0.29	0.12	0.12	0.13	0.1	0.11
ENSG00000259425.5	0	0	0.01	0	0	0
ENSG00000116001.17	4.46	4.67	5.05	7.29	7.78	8.04
ENSG00000283047.1	0	0	0.03	0.04	0.04	0.03
ENSG00000177383.5	12.81	12.74	12.66	15.5	16.21	17.23
ENSG00000128567.17	1.15	1.44	1.34	0.58	0.48	0.61
ENSG00000274997.2	1.19	0.46	0.31	0	0.06	0.11
ENSG00000274600.1	0.01	0.04	0.03	0.08	0.09	0.12
ENSG00000111452.13	0.02	0.02	0.03	0.04	0.04	0.03
ENSG00000235447.2	0.03	0	0	0.05	0	0
ENSG00000287055.1	0	0	0	0	0.02	0
ENSG00000241544.2	0.03	0.02	0.03	0	0	0.06
ENSG00000130881.14	8.11	8.85	8.81	8.02	7.53	7.13
ENSG00000202337.1	5.09	4.8	5.25	5.4	6.25	3.43
ENSG00000170222.12	1.99	2	2.05	2.51	2.17	2.25
ENSG00000169203.16	0.22	0.29	0.37	0.7	0.67	0.79
ENSG00000154723.13	40.41	38.15	40.52	40.2	37.29	34.89
ENSG00000011638.11	4.82	4.5	4.62	3.98	3.29	4.34
ENSG00000067369.14	1.77	1.58	1.65	2.27	2.22	2.25
ENSG00000285162.1	0.24	0.27	0.19	0.12	0.19	0.15
ENSG00000215154.6	0.28	0.38	0.27	0.32	0.28	0.33
ENSG00000257272.1	0.14	0.05	0.16	0	0.13	0.09
ENSG00000149575.9	0	0	0	0	0	0.01
ENSG00000223485.4	0.06	0.04	0.02	0	0.04	0.01
ENSG00000184922.14	2.96	2.6	2.91	6.41	6.86	6.93
ENSG00000287697.1	0.02	0.05	0.13	0.1	0.04	0.04
ENSG00000187616.5	0	0.03	0	0	0	0
ENSG00000225790.2	0	0	0	0	0.02	0.01
ENSG00000088833.18	19.03	19.65	20.61	16.91	16.4	16.02
ENSG00000174125.8	0.32	0.39	0.42	0.7	0.76	0.58
ENSG00000121104.8	0.73	0.43	0.55	1.04	0.77	0.79
ENSG00000213493.3	0.02	0	0	0.02	0.04	0
ENSG00000263278.2	0	0	0	0	0.01	0.02
ENSG00000143401.15	18.92	19.38	19.9	25.16	27.13	26.51
ENSG00000211455.8	1.14	1.44	1.26	0.97	0.98	0.85
ENSG00000268592.3	0.38	0.27	0.27	0.52	0.35	0.37
ENSG00000092964.18	20.09	18.84	19.54	18.17	16.94	17.9
ENSG00000002586.20_PAR_Y	2.41	2.46	2.89	4.24	4.24	4.23
ENSG00000197024.9	1.56	1.74	1.52	1.23	1.2	1.32
ENSG00000287921.1	0.75	1.08	0.32	0.32	0.29	0.43
ENSG00000261799.1	0.84	0.77	0.99	0.99	0.99	1.22
ENSG00000068831.19	0.06	0.01	0.04	0.05	0.05	0.07
ENSG00000198551.10	0.5	0.53	0.43	1.01	1.3	1.33
ENSG00000279359.1	0	0	0.01	0	0	0
ENSG00000260404.3	0.35	0.33	0.33	0.66	0.65	0.67
ENSG00000285035.1	0	0.09	0.07	0.19	0.16	0.16
ENSG00000065518.8	79.19	77.51	80.15	67.62	62.45	58.6
ENSG00000285587.1	0	0	0	0.01	0.01	0.04
ENSG00000230928.1	0	0.03	0.02	0.02	0	0
ENSG00000197935.7	0.09	0.06	0.12	0.26	0.23	0.3
ENSG00000235917.1	0	0	0.07	0	0	0
ENSG00000254635.6	2.34	2.65	2.72	4.59	4.8	4.77
ENSG00000203985.11	0.1	0.11	0.06	0.07	0.1	0.12
ENSG00000222808.1	0	0	0.21	0	0	0
ENSG00000286592.1	0	0	0	0	0.02	0
ENSG00000080031.10	0.62	0.53	0.49	0.39	0.45	0.33
ENSG00000109111.15	9.97	10.31	10.27	12.34	12.78	12.76
ENSG00000105352.10	0.02	0	0	0	0	0
ENSG00000272068.1	1.69	2.29	2.08	8.3	9	8
ENSG00000140464.20	1.1	1.1	1.07	0.99	0.94	0.79
ENSG00000215086.2	0.15	0.07	0.29	0.24	0.06	0.12
ENSG00000124574.15	1.04	0.94	0.91	0.77	0.89	0.77
ENSG00000223760.4	0	0.03	0.02	0.02	0.04	0.06
ENSG00000288695.1	0.03	0.02	0.01	0.01	0.02	0.04
ENSG00000168779.20	0.43	0.45	0.42	0.83	0.72	0.77
ENSG00000007402.12	0.1	0.08	0.06	0.07	0.05	0.06
ENSG00000285887.1	0.01	0.01	0	0.01	0	0.01
ENSG00000106823.12	0.03	0.02	0.02	0.02	0.02	0.04
ENSG00000236255.2	0.14	0.13	0.21	0.45	0.34	0.41
ENSG00000109670.16	0.44	0.47	0.47	0.82	0.87	0.9
ENSG00000176390.12	2.84	2.86	2.7	1.99	1.86	2.14
ENSG00000169271.3	0.2	0	0.17	0	0.04	0.04
ENSG00000064999.15	1	0.93	0.92	1.14	1.21	1.45
ENSG00000224738.1	1.3	0.81	0.72	0.55	0.42	0.88
ENSG00000264569.1	0	0.04	0.07	0.04	0.08	0
ENSG00000283662.1	0.01	0	0	0	0	0
ENSG00000140264.21	32.22	30.55	32.17	35.29	32.46	29.82
ENSG00000286235.1	8.57	8.08	8.84	8.23	8.07	7.54
ENSG00000260550.2	0	0	0	0	0	0.04
ENSG00000118960.13	3.04	3.07	2.84	3.3	3.1	2.86
ENSG00000174715.7	0.05	0	0	0.05	0.05	0.05
ENSG00000171724.3	0.01	0	0	0	0	0
ENSG00000230593.3	0	0	0.05	0	0	0
ENSG00000134398.15	0.02	0.03	0.02	0.01	0.02	0.01
ENSG00000278299.6	0.01	0.03	0.02	0.04	0.04	0.05
ENSG00000254208.1	0.06	0.06	0	0.11	0.06	0.11
ENSG00000157578.14	0.1	0.1	0.05	0.18	0.16	0.17
ENSG00000130700.7	0.11	0.07	0.04	0.09	0.05	0.09
ENSG00000161996.19	0.54	0.65	0.59	1.15	1.1	1.02
ENSG00000137710.17	8.59	8.68	8.63	11.54	11.47	12.82
ENSG00000267283.1	0.41	0.45	0.28	0.87	1.4	0.78
ENSG00000224822.1	0	0.03	0	0.01	0.02	0.06
ENSG00000127585.12	0.75	1.01	0.84	0.77	0.68	0.76
ENSG00000263766.5	0.83	0.9	0.96	0.8	1.29	1.12
ENSG00000255471.1	0.02	0	0.04	0.02	0.02	0.09
ENSG00000205838.14	0.01	0.01	0.01	0.01	0.04	0.04
ENSG00000223749.11	0.44	0.47	0.62	1.9	1.99	2.46
ENSG00000276063.1	0	0	0	0	0	0.05
ENSG00000126218.12	0.33	0.18	0.28	0.55	0.64	0.67
ENSG00000169662.8	0.04	0.05	0.04	0	0	0.04
ENSG00000168476.12	27.8	28.56	29.25	22.22	21.51	20.19
ENSG00000138411.13	0.12	0.12	0.11	0.1	0.11	0.11
ENSG00000267298.1	0	0	0	0	0	0.05
ENSG00000151743.11	2.23	2.86	2.46	5.33	4.94	4.92
ENSG00000109083.14	6.56	6.5	6.79	9.03	8.68	8.48
ENSG00000137812.20	0.86	1	1.16	1.24	1.23	1.28
ENSG00000112837.17	3.5	3.34	3.36	4.97	5.13	5.5
ENSG00000176383.9	1.65	1.37	1.39	1.17	1.39	1.01
ENSG00000134461.16	3.04	2.82	2.79	2.55	2.37	2.54
ENSG00000231503.4	2.76	4.28	2.84	2.58	2.55	2.8
ENSG00000277640.1	0	0	0	0	0	0.2
ENSG00000143819.13	153.32	134.07	147.51	263.23	238.26	237.84
ENSG00000287631.1	0	0	0	0.04	0	0.04
ENSG00000156515.24	22.89	22.5	23.85	19.75	18.48	19.1
ENSG00000285772.1	0	0	0	0.01	0.01	0
ENSG00000205810.9	0.02	0.03	0	0.14	0.14	0.05
ENSG00000273447.1	0.08	0.09	0.23	0.45	0.15	0.19
ENSG00000139239.7	1.65	1.64	2.14	1.47	1.41	0.89
ENSG00000109971.14	235.45	242.1	240.67	148.09	135.16	145.07
ENSG00000133858.17	1.43	1.41	1.58	2.31	2.16	2.37
ENSG00000259974.3	0.14	0.21	0.13	0.39	0.51	0.43
ENSG00000100335.15	6.55	6.88	6.16	5.02	5.39	5.47
ENSG00000143653.10	28.39	26.82	29.46	25.97	25.13	24.88
ENSG00000170684.9	3.16	3.85	3.53	2.79	2.13	1.98
ENSG00000088826.18	23.11	23.67	22.7	21.44	21.72	20.52
ENSG00000272342.1	0	0	0.08	0.23	0.05	0.09
ENSG00000253829.1	0	0	0	0	0	0.07
ENSG00000125046.15	0.02	0.02	0.02	0.05	0.05	0.05
ENSG00000164287.13	0	0	0.01	0.04	0	0
ENSG00000210156.1	15.96	13.8	16.06	22.91	30.18	28.8
ENSG00000180644.8	0	0	0	0	0	0.01
ENSG00000116668.13	0.42	0.37	0.33	0.36	0.41	0.4
ENSG00000253433.1	0.05	0	0	0	0	0
ENSG00000156990.14	7.06	6.45	7.07	3.61	3.58	2.96
ENSG00000286281.1	0.01	0	0	0	0.01	0.01
ENSG00000189423.13	0.1	0.1	0.08	0.31	0.36	0.37
ENSG00000139209.16	0	0	0	0	0.02	0.01
ENSG00000225484.7	0.49	0.58	0.51	0.46	0.52	0.46
ENSG00000176761.7	0.02	0	0	0	0	0
ENSG00000049249.9	0.23	0.36	0.29	0.02	0.03	0.09
ENSG00000254433.1	0.07	0.17	0.3	0.15	0.19	0.19
ENSG00000213780.11	5.23	5.47	5.3	5.62	4.95	4.83
ENSG00000117450.15	784.53	754.14	777.31	627.16	594.79	590.05
ENSG00000103089.9	9.93	10.76	9.75	4.18	3.92	4.1
ENSG00000273416.1	0.19	0.14	0.54	0.24	0.62	0.18
ENSG00000167046.4	0.01	0	0	0	0.03	0.03
ENSG00000164532.11	0.07	0.13	0	0.01	0.03	0.03
ENSG00000241769.7	0	0.03	0.02	0.08	0.1	0.09
ENSG00000117691.10	51.64	47.51	51.04	56.8	51.28	51.54
ENSG00000257231.1	0	0.11	0	0.1	0.4	0.2
ENSG00000172845.18	2.65	2.67	2.7	2.1	2.05	2.23
ENSG00000137337.15	1.97	1.9	1.82	3.04	2.94	3.38
ENSG00000212747.5	3.44	2.6	2.94	2.46	2.28	2.19
ENSG00000236682.2	0.72	0.83	0.83	1.63	1.5	1.57
ENSG00000121964.15	0.37	0.38	0.53	0.57	0.58	0.64
ENSG00000125107.19	11.25	12.02	11.33	10.06	9.46	10.3
ENSG00000256762.1	0	0	0	0	0	0.06
ENSG00000261587.2	0.04	0.09	0.03	0.26	0.25	0.22
ENSG00000285709.1	0.08	0.05	0.05	0.06	0.02	0
ENSG00000204099.12	0.01	0.01	0.02	0.05	0.05	0.05
ENSG00000135898.10	0.01	0	0	0.03	0	0.01
ENSG00000231431.7	0	0	0	0.01	0.02	0.01
ENSG00000205302.7	4.62	5	4.73	4.94	5.1	5.22
ENSG00000162063.13	5.4	5.18	5.1	3.99	4	4.18
ENSG00000249274.1	0	0	0	0.03	0	0
ENSG00000260457.2	0	0	0	0	0.04	0.04
ENSG00000141854.9	1.49	1.17	1.03	1.57	0.9	1.11
ENSG00000132017.10	6.12	6.77	6.71	6.16	5.88	5.58
ENSG00000181904.9	4.57	4.83	5.1	7.03	7.74	7.89
ENSG00000105708.9	0.59	0.46	0.48	0.85	1.06	0.69
ENSG00000123096.12	0.04	0.04	0.01	0.07	0.04	0.06
ENSG00000172336.5	58.4	56.07	59.38	33.56	26.83	27.13
ENSG00000234206.5	0	0.05	0.04	0	0	0
ENSG00000154309.9	0.62	0.72	0.8	0.63	0.74	0.71
ENSG00000143507.18	1.41	1.24	1.02	0.82	0.79	0.69
ENSG00000236047.1	0	0.26	0.12	0	0.05	0.22
ENSG00000272092.1	0.25	0.27	0.36	0.38	0.37	0.43
ENSG00000274290.3	0.26	0.11	0.15	0.28	0.28	0.34
ENSG00000159267.17	0.76	0.81	0.74	0.68	0.68	0.62
ENSG00000140479.18	1.23	1.06	1.17	2.08	2.17	2.17
ENSG00000251409.1	0	0	0.1	0.06	0	0
ENSG00000166401.15	1.11	1.01	1.33	0.77	0.73	0.71
ENSG00000250893.1	0	0	0	0	0	0.03
ENSG00000138642.15	0.9	0.86	0.87	0.63	0.58	0.68
ENSG00000268205.1	3.56	3.78	3.97	5.22	5.41	5.1
ENSG00000104714.14	1.26	1.32	1.25	1.34	1.2	1.19
ENSG00000255345.1	0.01	0	0	0	0	0.03
ENSG00000273374.1	0	0	0	0.02	0.02	0.04
ENSG00000198054.12	0.03	0.04	0	0	0.1	0
ENSG00000202272.1	0	0	0	0	0	0.26
ENSG00000130363.13	0.73	0.85	0.74	1.1	1.09	1.22
ENSG00000259865.1	1.42	1.31	1.73	3.21	3.24	3.99
ENSG00000100078.4	0	0	0.01	0	0	0
ENSG00000257595.3	0	0	0	0	0.07	0
ENSG00000271826.5	0.21	0.2	0.26	0.57	0.45	0.58
ENSG00000255910.2	0	0	0	0	0	0.01
ENSG00000106993.12	3.74	3.62	3.69	4.59	4.84	4.53
ENSG00000114626.18	1.59	1.21	1.42	2.11	1.73	1.65
ENSG00000269749.1	14.36	13.69	11.73	11.86	11.6	9.83
ENSG00000183691.6	0.06	0.08	0.07	0.12	0.14	0.1
ENSG00000230432.1	0.44	0.1	0	0.08	0.17	0
ENSG00000102174.10	0.18	0.12	0.18	0.17	0.19	0.23
ENSG00000136930.13	79.67	78.16	79.31	32.64	26.59	29.27
ENSG00000264655.1	0.06	0.31	0.05	0.65	0.38	0.38
ENSG00000237845.1	0	0	0	0.04	0	0
ENSG00000188993.4	0.08	0.03	0.05	0.32	0.11	0.21
ENSG00000229043.3	1.21	1.36	1.23	2.99	2.73	2.68
ENSG00000145016.16	0.7	0.65	0.65	0.88	0.88	0.93
ENSG00000197927.13	0.04	0.12	0.08	0.04	0.04	0.11
ENSG00000101152.11	11.8	11.5	11.61	12.56	11.95	12.27
ENSG00000148154.10	4.08	4.8	4.21	4.21	4.67	4.22
ENSG00000226102.3	0	0.05	0	0	0	0.04
ENSG00000270883.1	0	0	0	0.06	0	0.23
ENSG00000188385.12	0.45	0.39	0.4	0.69	0.79	0.85
ENSG00000250917.1	75.12	76.55	72.6	63.57	60.24	56.37
ENSG00000164190.19	0.98	0.93	0.93	1.47	1.6	1.4
ENSG00000147535.17	5.37	5.18	5.31	8.74	8.58	8.41
ENSG00000089022.14	2.15	2.27	2.23	2.3	2.23	2.37
ENSG00000126003.7	3.48	3.76	3.56	1.88	1.59	1.88
ENSG00000251015.1	0.04	0.17	0	0.11	0.08	0.04
ENSG00000133028.12	5.59	5.79	5.28	5.01	4.87	5.19
ENSG00000181450.18	0.15	0.16	0.19	0.28	0.22	0.28
ENSG00000234036.4	0	0	0.23	0	0	0
ENSG00000256020.1	0.07	0	0	0	0	0
ENSG00000166578.10	0.44	0.49	0.45	0.63	0.85	0.56
ENSG00000164045.12	3.38	3.59	3.88	2.33	1.86	2.43
ENSG00000256720.1	0	0	0	0	0.11	0
ENSG00000126500.4	0.07	0.09	0.05	0.08	0.09	0.11
ENSG00000282951.1	0.27	0.25	0.36	0.69	0.41	0.71
ENSG00000262202.4	0.68	0.24	0.15	0.08	0	1.73
ENSG00000014641.21	49.81	48.7	50.07	44.39	43.36	43.66
ENSG00000256340.8	0.03	0.06	0.1	0.23	0.2	0.18
ENSG00000176092.17	0.71	0.5	0.53	0.25	0.16	0.15
ENSG00000157445.15	0.08	0.07	0.05	0.05	0.07	0.07
ENSG00000079459.13	42.74	40.92	40.76	30.91	27.83	28.23
ENSG00000258512.1	0.85	1.46	0.51	0.95	0.46	0.45
ENSG00000167895.15	0.2	0.25	0.12	0.11	0.21	0.16
ENSG00000221491.2	0.4	0.88	0.51	0.96	0.78	0.57
ENSG00000280035.1	0	0	0.01	0.05	0.02	0.08
ENSG00000231084.2	0	0	0.06	0	0	0.07
ENSG00000124217.5	2.53	2.21	2.37	2.44	2.67	2.5
ENSG00000275055.1	0.33	0.28	0.41	0.67	0.46	0.42
ENSG00000258568.1	0.24	0	0.08	0.59	0.32	0.54
ENSG00000236975.2	0	0	0	0	0.01	0
ENSG00000131969.15	0.02	0.02	0	0.03	0.02	0.01
ENSG00000258647.6	0.01	0	0	0	0	0
ENSG00000168060.16	0	0.01	0.01	0	0.01	0
ENSG00000261790.2	1.21	1.21	1.04	0.67	0.69	0.66
ENSG00000183250.12	0.53	0.38	0.49	0.69	0.8	0.74
ENSG00000280420.1	0	0	0	0	0	0.05
ENSG00000259659.1	0.08	0	0	0.04	0	0.04
ENSG00000234913.1	0.03	0.01	0.02	0	0.03	0.04
ENSG00000227932.2	0	0	0	0.04	0	0
ENSG00000286205.1	0	0.02	0	0	0.03	0.02
ENSG00000239627.3	0	0	0	0	0	0.16
ENSG00000275807.1	0.35	0.33	0.17	0.41	0.49	0.22
ENSG00000265727.2	0.27	0	0	0	0	0
ENSG00000165949.12	0.2	0.12	0.18	0.26	0.2	0.2
ENSG00000159339.13	0	0	0	0	0.01	0
ENSG00000197415.12	0.55	0.48	0.48	0.47	0.41	0.46
ENSG00000210127.1	60.41	47.25	40.05	49.15	66.26	43.26
ENSG00000252367.1	0.6	1.66	0.77	0.29	0.59	0
ENSG00000280809.4	0	0.01	0	0	0	0
ENSG00000164880.16	7.01	7.4	6.75	5.71	5.45	5.3
ENSG00000282917.2	0	0.01	0.03	0.01	0.02	0.02
ENSG00000237938.5	0.05	0.08	0.05	0.1	0.03	0.03
ENSG00000126790.12	8.58	8.77	8.6	7.17	6.97	7.37
ENSG00000234513.1	0.08	0	0	0	0	0
ENSG00000101546.13	2	2.03	2.13	2.94	2.63	2.66
ENSG00000108091.11	5.59	6.2	5.98	5.27	5.45	5.47
ENSG00000177182.11	0.94	0.9	1.11	1.12	2.51	1.64
ENSG00000258555.6	0.14	0.13	0.09	0.21	0.19	0.14
ENSG00000233493.4	11.29	9.86	9.84	11.61	10.23	9.04
ENSG00000205871.5	0.65	0.57	0.65	0.53	0.47	0.56
ENSG00000177830.18	8.47	8.18	8.22	8.67	7.78	7.83
ENSG00000083223.18	1.06	1.42	1.06	1.26	1.23	1.34
ENSG00000261744.1	0	0	0	0.11	0.04	0.14
ENSG00000186480.13	14.07	13.69	14.65	17.53	15.75	16.92
ENSG00000105928.16	3.64	3.49	3.33	3.35	3.09	3.3
ENSG00000205755.12_PAR_Y	0	0	0	0	0	0.01
ENSG00000267940.1	0.24	0.09	0.24	0.7	0.49	0.83
ENSG00000134001.15	22.58	24.86	23.28	18.11	17.76	18.21
ENSG00000114473.14	0.15	0.15	0.21	0.34	0.26	0.31
ENSG00000149480.7	24.14	24.42	23.91	11.54	11.18	11.19
ENSG00000171551.12	0.03	0.08	0.02	0.02	0.01	0.04
ENSG00000224839.1	0	0	0.05	0	0	0
ENSG00000139211.7	29.75	30.67	30.62	58.3	59.3	60.41
ENSG00000137869.15	0.02	0.01	0	0	0.01	0.02
ENSG00000171466.10	0.47	0.53	0.58	0.87	0.9	0.84
ENSG00000254858.10	7.16	6.31	6.48	6.25	5.62	5.05
ENSG00000265791.1	0	0	0.15	0	0	0.09
ENSG00000184599.14	0.02	0.02	0.03	0.02	0.02	0.02
ENSG00000267340.1	0.14	0	0	0.13	0	0.13
ENSG00000189091.13	9.25	9.83	9.17	8.15	7.48	7.82
ENSG00000222043.2	0.38	0.91	0.33	0.58	0.75	0.52
ENSG00000138750.15	4.48	4.86	4.89	3.64	3.76	3.61
ENSG00000270993.1	0	0.46	0	0	0	0
ENSG00000119661.15	0.99	1.09	1.13	1.06	1.04	0.98
ENSG00000259006.1	0.83	0.67	0.45	0.61	0.98	0.58
ENSG00000275759.1	0	0.05	0.16	0.31	0.18	0.18
ENSG00000286545.1	0	0	0	0	0.01	0.01
ENSG00000135862.6	16.41	17.98	16.86	22.54	23.27	24.95
ENSG00000222449.1	0	0	0	0	0	0.25
ENSG00000020181.18	0.29	0.25	0.27	0.2	0.18	0.16
ENSG00000270751.1	0.07	0	0	0	0	0
ENSG00000235449.2	0	0	0	0.14	0	0
ENSG00000187123.15	0.16	0.13	0.21	0.22	0.17	0.2
ENSG00000226318.1	0	0.08	0	0	0	0
ENSG00000138744.16	2.28	2.53	2.18	3.73	3.58	3.9
ENSG00000278794.1	0	0	0	0	0	0.2
ENSG00000107745.19	14.66	13.79	14.57	14.85	14.33	15.4
ENSG00000226122.1	0.03	0.02	0.01	0	0	0.03
ENSG00000287011.1	0	0	0	0	0.01	0.01
ENSG00000134575.13	4.96	5.26	4.44	5.02	5.43	5.25
ENSG00000078674.18	2.36	2.28	2.36	3.64	3.47	3.97
ENSG00000187243.16	0.1	0.06	0.05	0.16	0.06	0.09
ENSG00000286482.1	0	0.04	0.01	0.03	0.07	0.05
ENSG00000224712.12	0.06	0.06	0.03	0.11	0.24	0.14
ENSG00000180747.15	0.16	0.16	0.16	0.14	0.17	0.21
ENSG00000225643.1	0.06	0.19	0.15	0.05	0.11	0.16
ENSG00000272416.1	0.22	0.36	0.22	0.17	0.21	0.03
ENSG00000003509.16	4.78	5.29	5.4	6.26	5.92	5.78
ENSG00000179833.4	2.61	3.09	2.9	1.76	1.5	1.65
ENSG00000103222.20	26.95	27.06	28.1	29.74	29.22	30.45
ENSG00000248592.7	1.65	1.64	1.53	1.14	1.26	1.14
ENSG00000231728.5	0	0	0	0.02	0	0.01
ENSG00000259209.3	0.02	0.04	0.03	0.15	0.2	0.15
ENSG00000253645.1	0.29	0.37	0.22	0.4	0.45	0.36
ENSG00000143252.16	47.48	51	49.18	44.25	44.24	42.73
ENSG00000104524.14	8.17	7.79	7.92	7.64	7.97	7.1
ENSG00000141551.14	12.39	12.65	12.3	12.81	12.77	12.33
ENSG00000101280.8	0	0.01	0	0.01	0.01	0
ENSG00000008323.16	0.06	0.05	0.05	0.05	0.04	0.02
ENSG00000288719.1	0	0	0.02	0	0	0
ENSG00000225778.5	0.02	0.03	0	0	0.01	0.01
ENSG00000131467.11	46.62	46.54	47.56	23.5	21.94	22.36
ENSG00000114107.9	1.61	1.42	1.59	2.09	2.12	2.03
ENSG00000251322.9	0.38	0.54	0.49	0.52	0.45	0.47
ENSG00000279233.1	0.15	0.29	0.24	0.44	0.42	0.45
ENSG00000105976.16	16.28	18.51	17.02	16.1	17.28	19.48
ENSG00000277572.1	0	0	0	0.3	0	0
ENSG00000244716.3	2.41	2.18	3.25	1.94	2.36	1.93
ENSG00000124782.20	0.55	0.57	0.54	0.81	0.85	0.76
ENSG00000267092.2	0.06	0	0	0.17	0.12	0.17
ENSG00000270959.1	0.5	0.36	0.4	0.88	0.84	1.03
ENSG00000215883.11	0.33	0.29	0.25	0.61	0.6	0.65
ENSG00000231092.1	0.03	0.04	0.03	0	0	0
ENSG00000065833.9	25.55	24.85	27.54	43.97	43.54	46.08
ENSG00000157303.11	0.15	0.41	0.41	0.19	0.06	0.12
ENSG00000272636.4	0.05	0.01	0.03	0.15	0.16	0.14
ENSG00000269893.8	5.81	5.17	5.71	6.47	6.41	5.81
ENSG00000241765.2	0	0	0.14	0.08	0.08	0
ENSG00000213621.3	0.31	0.31	0.21	0.36	0.21	0.21
ENSG00000250159.7	0.04	0.06	0.02	0.06	0.09	0.1
ENSG00000111271.15	0.95	1.21	0.93	2.46	2.54	2.76
ENSG00000173077.16	0.01	0.01	0	0.01	0.02	0.02
ENSG00000255326.1	0.08	0.14	0	0.04	0.08	0.08
ENSG00000261938.1	0.5	0.64	0.14	0.16	0.65	0.4
ENSG00000172575.12	0.25	0.19	0.18	0.09	0.06	0.11
ENSG00000256209.2	0	0	0.01	0	0	0
ENSG00000258479.6	0	0	0	0.01	0	0
ENSG00000286496.1	0	0	0.01	0	0.01	0
ENSG00000105516.11	1.16	1.08	1.13	1.18	1.17	1.04
ENSG00000261654.1	0.02	0.03	0.04	0.04	0.04	0.05
ENSG00000236778.8	0.04	0.02	0.04	0.18	0.15	0.16
ENSG00000171202.7	27.63	29.04	31.54	25.99	26.9	23.08
ENSG00000242282.6	3.31	3.27	3.78	5.35	6.07	4.87
ENSG00000163510.14	2.23	2.25	2.16	2.57	3	2.91
ENSG00000135617.4	14.01	12.36	13.54	12.47	12.66	10.85
ENSG00000229153.5	0	0	0	0	0.01	0
ENSG00000232037.3	0.06	0.06	0	0	0	0.05
ENSG00000127249.15	0	0.01	0.01	0.01	0	0.01
ENSG00000105821.15	3.75	3.74	4.09	3.83	3.82	4.29
ENSG00000181652.19	0.01	0	0.01	0.01	0.02	0
ENSG00000276633.1	0.01	0	0.01	0.01	0	0.02
ENSG00000229766.7	0.03	0.07	0.01	0.02	0.02	0.01
ENSG00000172932.16	2.87	2.79	3.2	4.07	3.52	3.65
ENSG00000257176.3	0.01	0	0.01	0.01	0.01	0.03
ENSG00000234070.1	0.06	0.07	0.06	0.06	0	0.12
ENSG00000186642.16	0.05	0.04	0.04	0.03	0.08	0.03
ENSG00000249859.12	1.23	1.27	1.37	2.17	2.22	2.01
ENSG00000201499.1	0	0	0	0.74	0.25	0.24
ENSG00000225345.3	0.42	0.23	0.29	0.32	0.4	0.44
[truncated: 27,893 more rows]

## Sheet: Figure3D
Gene	NC_1	NC_2	NC_3	siFSCN1_1	siFSCN1_2	siFSCN1_3
ENSG00000254231.3	0.07	0.02	0.02	0.1	0.1	0.15
ENSG00000278456.1	0.17	0	0.07	0.41	0.34	0.62
ENSG00000276337.1	0.03	0	0.02	0.14	0.13	0.21
ENSG00000256751.6	0.01	0	0	0.05	0.04	0.08
ENSG00000286753.1	0.03	0	0.01	0.16	0.13	0.26
ENSG00000102904.15	0.11	0.09	0.07	0.2	0.18	0.27
ENSG00000132915.11	0.07	0.03	0.02	0.16	0.16	0.22
ENSG00000170961.7	0.06	0.02	0.07	0.14	0.13	0.2
ENSG00000273448.1	0.12	0.02	0.12	0.31	0.24	0.43
ENSG00000253428.1	0.64	0.12	0.37	1.33	0.89	1.63
ENSG00000224066.1	0.18	0.07	0.17	0.45	0.3	0.54
ENSG00000267940.1	0.24	0.09	0.24	0.7	0.49	0.83
ENSG00000099866.16	0.09	0.04	0.07	0.29	0.17	0.34
ENSG00000244675.2	0.03	0	0.02	0.1	0.05	0.12
ENSG00000137101.13	0.05	0	0.01	0.07	0.07	0.21
ENSG00000137877.10	0.02	0	0.01	0.03	0.03	0.06
ENSG00000180596.7	1.31	0.51	0.76	1.8	1.64	3.11
ENSG00000172232.10	0.08	0.03	0.03	0.16	0.24	0.46
ENSG00000237742.7	0.01	0	0	0.02	0.03	0.06
ENSG00000261787.2	0.05	0.01	0.01	0.11	0.09	0.22
ENSG00000263276.1	0.05	0.03	0.04	0.13	0.11	0.24
ENSG00000147255.19	0.11	0.07	0.06	0.24	0.21	0.4
ENSG00000253585.1	0.12	0	0.04	0.43	0.4	0.82
ENSG00000271009.3	0.09	0	0.09	0.2	0.21	0.35
ENSG00000242028.8	0.01	0	0.01	0.03	0.03	0.06
ENSG00000257279.1	0.01	0	0.01	0.03	0.04	0.07
ENSG00000261474.1	0.42	0.47	0.63	1.23	1.31	1.87
ENSG00000262089.1	1.43	1.41	1.57	3.3	3.59	4.66
ENSG00000138061.12	4.69	5.74	5.48	19.39	20.56	29.9
ENSG00000198932.13	0.05	0.05	0.05	0.14	0.14	0.21
ENSG00000230551.4	0.17	0.13	0.17	0.32	0.29	0.46
ENSG00000288045.1	0.06	0.02	0.07	0.24	0.21	0.38
ENSG00000187229.3	0	0	0.01	0.1	0.08	0.17
ENSG00000146192.15	0	0	0	0.01	0.01	0.02
ENSG00000255521.2	0.03	0.02	0.02	0.11	0.1	0.18
ENSG00000062524.16	0.01	0	0	0.08	0.09	0.2
ENSG00000149926.13	0.07	0.05	0.06	0.15	0.15	0.27
ENSG00000286214.1	0	0	0.01	0.04	0.05	0.1
ENSG00000269696.2	0	0	0	0.07	0.09	0.16
ENSG00000127366.5	0.05	0	0.04	0.23	0.28	0.5
ENSG00000229728.1	0.11	0.06	0.1	0.55	0.61	1.15
ENSG00000258101.2	0	0.04	0.02	0.09	0.13	0.47
ENSG00000287619.1	0	0.02	0	0.06	0.01	0.19
ENSG00000117594.10	0.09	0.14	0.05	0.23	0.27	0.47
ENSG00000161912.18	0.01	0.02	0.01	0.06	0.05	0.11
ENSG00000158683.9	0.01	0.02	0.01	0.04	0.04	0.06
ENSG00000196196.3	0.09	0.13	0.08	0.34	0.31	0.53
ENSG00000267114.1	0	0.08	0.06	0.51	0.44	0.8
ENSG00000262884.1	0.1	0.15	0.09	0.3	0.22	0.38
ENSG00000287260.1	0.33	0.55	0.48	1.11	0.9	1.42
ENSG00000270562.1	0	0	0.01	0.06	0.03	0.1
ENSG00000176809.11	0.1	0.08	0.14	0.35	0.24	0.48
ENSG00000196335.13	0.02	0.02	0.05	0.13	0.08	0.19
ENSG00000273472.1	0	0.02	0.05	0.25	0.15	0.32
ENSG00000148123.15	0.03	0.02	0.04	0.12	0.09	0.16
ENSG00000279138.1	0.06	0.04	0.07	0.32	0.23	0.44
ENSG00000238107.1	0	0	0	0.1	0.03	0.16
ENSG00000275665.1	0.1	0.05	0.08	0.51	0.19	0.79
ENSG00000259705.1	0	0	0	0.14	0.04	0.2
ENSG00000272733.1	0	0	0.02	0.32	0.12	0.44
ENSG00000271344.1	0.15	0.05	0	0.54	0.3	0.83
ENSG00000166763.8	0	0	0	0.02	0.01	0.03
ENSG00000167494.9	0	0	0	0.05	0.03	0.08
ENSG00000242866.10	0	0	0	0.02	0.01	0.04
ENSG00000078814.17	0	0	0	0.03	0.02	0.06
ENSG00000140093.10	0	0	0	0.03	0.02	0.06
ENSG00000250251.6	0.05	0.06	0.12	0.16	0.14	0.26
ENSG00000109771.16	0	0	0.02	0.05	0.03	0.08
ENSG00000276449.1	0.02	0.03	0.06	0.13	0.09	0.22
ENSG00000213071.11	0.02	0.05	0.07	0.12	0.1	0.22
ENSG00000274565.1	0.14	0.39	0.37	0.66	0.56	1.16
ENSG00000239389.8	0	0.01	0.01	0.05	0.02	0.11
ENSG00000228878.8	0	0.01	0.02	0.07	0.05	0.17
ENSG00000238260.1	0	0	0	0.13	0.09	0.38
ENSG00000276251.1	0	0	0	0.1	0.07	0.29
ENSG00000149634.5	0.07	0.12	0.03	0.46	0.11	0.67
ENSG00000272973.1	0.09	0.05	0.04	0.56	0.04	0.73
ENSG00000143341.12	0	0	0	0.01	0	0.01
ENSG00000220161.4	0.06	0.08	0.13	0.38	0.16	0.41
ENSG00000214837.8	0.04	0.04	0.05	0.18	0.08	0.19
ENSG00000270091.1	0.62	0.74	0.84	1.96	1.11	1.99
ENSG00000181143.15	0.01	0	0	0.02	0.01	0.02
ENSG00000223776.5	0.36	0.25	0.1	0.72	0.46	0.65
ENSG00000177692.12	0.16	0.11	0.09	0.43	0.17	0.46
ENSG00000283312.1	0.22	0.09	0.06	0.68	0.24	0.62
ENSG00000126353.3	0.07	0.04	0.04	0.43	0.25	0.43
ENSG00000285664.2	0	0	0	0.02	0.01	0.02
ENSG00000187753.13	0.01	0	0	0.09	0.05	0.1
ENSG00000221949.6	0.35	0.26	0.28	0.88	0.59	0.92
ENSG00000228623.6	0.1	0.08	0.09	0.25	0.16	0.27
ENSG00000237651.8	0.18	0.16	0.14	0.54	0.32	0.59
ENSG00000262294.1	0.33	0.28	0.13	0.88	0.54	0.95
ENSG00000187944.5	0.04	0.02	0	0.2	0.1	0.2
ENSG00000278156.2	0.05	0.03	0.01	0.21	0.1	0.19
ENSG00000236212.2	0.06	0.16	0.21	0.42	0.29	0.49
ENSG00000228065.11	0.02	0.03	0.03	0.06	0.04	0.07
ENSG00000257557.2	0.11	0.2	0.22	0.44	0.3	0.53
ENSG00000228327.3	0.03	0.07	0.06	0.16	0.11	0.16
ENSG00000112182.15	0	0.02	0.02	0.12	0.07	0.13
ENSG00000216937.13	0.07	0.1	0.1	0.22	0.16	0.24
ENSG00000127364.4	0.01	0.04	0.02	0.12	0.07	0.14
ENSG00000267128.2	0.06	0.11	0.08	0.21	0.15	0.24
ENSG00000143502.16	0.04	0.12	0.08	0.24	0.15	0.27
ENSG00000237491.10	0.01	0.04	0.03	0.09	0.06	0.1
ENSG00000180787.6	0.15	0.25	0.14	0.44	0.35	0.46
ENSG00000114200.10	0.26	0.46	0.27	0.86	0.62	0.89
ENSG00000279861.1	0.1	0.24	0.12	0.47	0.33	0.46
ENSG00000100359.21	0.03	0.04	0.02	0.1	0.07	0.1
ENSG00000100968.14	0.01	0.02	0.01	0.05	0.03	0.05
ENSG00000160161.9	0.01	0.04	0.02	0.16	0.07	0.18
ENSG00000277566.1	0.09	0.16	0.08	0.59	0.32	0.68
ENSG00000188316.15	0.04	0.07	0.02	0.17	0.08	0.2
ENSG00000213433.5	0.58	0.87	0.32	1.87	1.08	1.91
ENSG00000260778.5	0.64	1.08	0.65	2.15	1.64	1.76
ENSG00000260077.1	0.19	0.35	0.16	0.99	0.6	0.65
ENSG00000277144.1	0.15	0.78	0.09	2.28	1.38	1.45
ENSG00000103269.14	0.23	0.27	0.25	0.83	0.53	0.68
ENSG00000232233.1	0.12	0.18	0.15	0.88	0.51	0.64
ENSG00000163794.6	0.65	0.8	0.53	3.37	2.09	2.77
ENSG00000138792.10	0.02	0.05	0.02	0.2	0.13	0.16
ENSG00000147697.9	0.12	0.19	0.16	0.6	0.4	0.49
ENSG00000144712.12	0.06	0.09	0.07	0.2	0.15	0.19
ENSG00000180481.11	0.01	0.03	0.02	0.13	0.09	0.12
ENSG00000272341.1	0.21	0.37	0.22	0.95	0.64	0.85
ENSG00000281655.1	0	0.04	0	0.26	0.15	0.22
ENSG00000263874.2	0.01	0.11	0.06	0.6	0.35	0.53
ENSG00000285791.1	0.05	0.08	0.06	0.19	0.13	0.18
ENSG00000273474.1	0	0.18	0.07	0.91	0.47	0.76
ENSG00000278916.1	0.03	0.07	0.06	0.26	0.15	0.22
ENSG00000261186.2	0.02	0.16	0.06	0.5	0.29	0.43
ENSG00000167968.13	0.1	0.26	0.17	0.68	0.46	0.56
ENSG00000271868.1	0.12	0.57	0.35	1.95	1.19	1.66
ENSG00000021488.13	0.02	0.07	0.05	0.27	0.14	0.18
ENSG00000234918.1	0.24	0.45	0.35	1.88	0.64	1.25
ENSG00000272661.1	0.62	0.89	0.65	2.84	1.16	2.1
ENSG00000197093.11	0.01	0.02	0.01	0.16	0.06	0.09
ENSG00000198691.13	0.02	0.03	0.01	0.12	0.05	0.07
ENSG00000278484.1	0.13	0	0.04	0.67	0.25	0.5
ENSG00000158427.15	0.02	0	0.01	0.11	0.03	0.06
ENSG00000188993.4	0.08	0.03	0.05	0.32	0.11	0.21
ENSG00000250708.2	0.05	0.05	0.07	0.21	0.1	0.18
ENSG00000180178.11	0.01	0.01	0.04	0.13	0.05	0.09
ENSG00000204529.4	0.01	0	0.03	0.2	0.08	0.13
ENSG00000218631.1	0	0	0.04	0.38	0.13	0.26
ENSG00000108878.5	0.06	0.05	0.05	0.46	0.23	0.36
ENSG00000235330.2	0	0	0	0.31	0.12	0.23
ENSG00000083814.13	0.11	0.08	0.08	0.44	0.23	0.37
ENSG00000099260.11	0.23	0.22	0.22	0.62	0.41	0.55
ENSG00000167588.13	0.08	0.1	0.08	0.3	0.17	0.26
ENSG00000285925.1	0	0	0	0.28	0.1	0.25
ENSG00000272892.1	0.04	0.07	0.04	0.34	0.13	0.26
ENSG00000287620.1	0	0.02	0	0.17	0.06	0.13
ENSG00000196542.8	0.12	0.1	0.08	0.43	0.21	0.32
ENSG00000166268.11	0	0	0	0.06	0.02	0.04
ENSG00000273076.1	0	0	0	0.7	0.26	0.44
ENSG00000279894.1	0.01	0	0	0.1	0.05	0.05
ENSG00000251661.3	0.09	0.06	0.09	0.42	0.24	0.22
ENSG00000274828.1	0.6	0.47	0.59	1.85	1.11	1.15
ENSG00000175356.14	0.03	0.02	0.01	0.11	0.06	0.05
ENSG00000107611.16	0	0	0	0.03	0.01	0.01
ENSG00000155428.12	0.02	0.02	0	0.48	0.22	0.2
ENSG00000242252.2	0	0	0	0.25	0.08	0.05
ENSG00000273771.1	0	0	0	0.08	0.02	0.02
ENSG00000267905.5	0.31	0.07	0.11	1.62	0.67	0.72
ENSG00000123999.5	0.07	0.02	0.04	0.48	0.15	0.18
ENSG00000185482.8	0.14	0.03	0.04	0.58	0.18	0.24
ENSG00000275709.1	0.05	0.06	0.13	0.67	0.34	0.38
ENSG00000180113.16	0	0	0.01	0.05	0.02	0.02
ENSG00000184451.5	0.05	0.09	0.14	0.46	0.27	0.23
ENSG00000239617.1	0.14	0.23	0.71	1.79	1.08	0.86
ENSG00000286058.1	0.04	0.04	0.1	0.22	0.12	0.15
ENSG00000269439.6	0.18	0.07	0.22	0.44	0.37	0.31
ENSG00000091513.16	0.05	0.02	0.04	0.13	0.1	0.07
ENSG00000183484.12	0.06	0.01	0.07	0.21	0.17	0.11
ENSG00000245067.7	0.07	0.03	0.09	0.24	0.15	0.15
ENSG00000273183.1	0.12	0	0.14	0.66	0.32	0.35
ENSG00000146151.14	0.1	0.04	0.08	0.29	0.2	0.19
ENSG00000260552.1	1.74	1.09	1.69	5.22	3.47	3.22
ENSG00000133246.12	0.03	0	0	0.22	0.1	0.14
ENSG00000213020.10	0.04	0.02	0.03	0.11	0.07	0.08
ENSG00000287236.1	0.35	0.1	0.28	1.16	0.67	0.79
ENSG00000231105.2	0.05	0.01	0.03	0.19	0.13	0.14
ENSG00000248144.6	1.44	0.88	1.06	4.41	2.9	3.09
ENSG00000264548.1	0.12	0.03	0.06	0.58	0.34	0.38
ENSG00000170959.15	0.12	0.11	0.1	0.42	0.3	0.33
ENSG00000180938.6	0.06	0.06	0.06	0.45	0.29	0.32
ENSG00000160588.10	0.35	0.25	0.28	0.98	0.71	0.79
ENSG00000230148.8	0.87	0.68	0.83	2.38	1.84	1.98
ENSG00000247809.9	0.03	0.02	0.03	0.13	0.09	0.1
ENSG00000142959.5	0	0.01	0.02	0.16	0.12	0.05
ENSG00000248099.4	0.03	0.16	0.18	0.6	0.49	0.28
ENSG00000272529.1	0	0.11	0.13	0.76	0.53	0.33
ENSG00000272502.1	0.1	0.11	0.16	0.67	0.52	0.16
ENSG00000287725.1	0	0.01	0.02	0.09	0.07	0.02
ENSG00000132702.13	0	0	0	0.21	0.19	0.04
ENSG00000276846.1	0.04	0	0.03	0.7	0.57	0.14
ENSG00000205307.12	0.13	0.1	0.21	0.59	0.56	0.21
ENSG00000253686.2	0.02	0.02	0.04	0.15	0.13	0.05
ENSG00000271871.1	0.2	0.06	0.05	0.63	0.45	0.27
ENSG00000181240.14	0.17	0.13	0.1	0.53	0.44	0.32
ENSG00000280778.1	1.62	1.41	1.18	4.13	3.35	2.77
ENSG00000261857.7	0.05	0.03	0.02	0.52	0.39	0.23
ENSG00000204314.12	0.2	0.17	0.18	0.53	0.45	0.35
ENSG00000267892.1	0.12	0.06	0.07	0.78	0.59	0.41
ENSG00000226979.9	0	0	0.01	0.21	0.11	0.08
ENSG00000233862.7	0	0	0	0.05	0.03	0.02
ENSG00000111664.11	0.09	0.06	0.09	0.42	0.3	0.21
ENSG00000197599.12	0.03	0.01	0.01	0.2	0.12	0.09
ENSG00000286472.1	0	0	0	0.14	0.08	0.02
ENSG00000267629.3	0.02	0.02	0.01	0.1	0.06	0.04
ENSG00000143110.12	0.01	0.03	0.01	0.3	0.14	0.09
ENSG00000251623.2	0	0	0	0.04	0.02	0.01
ENSG00000198520.12	0.04	0.02	0.07	0.81	0.75	0.53
ENSG00000275936.1	0	0	0.03	0.7	0.67	0.42
ENSG00000254473.1	0.34	0.51	0.54	1.95	1.72	1.27
ENSG00000231453.1	0.05	0.06	0.06	0.21	0.2	0.14
ENSG00000273154.3	1.02	1.19	1.26	3.05	3.03	2.27
ENSG00000251615.3	0.28	0.28	0.32	0.8	0.72	0.56
ENSG00000233217.2	0.01	0	0.01	0.22	0.18	0.11
ENSG00000251819.1	0	0	0	1.53	1.3	0.76
ENSG00000109846.9	0.28	0.23	0.28	1.95	1.65	1.2
ENSG00000260428.3	0.64	0.66	0.68	3.11	2.61	2.13
ENSG00000213213.14	0.05	0.07	0.04	0.46	0.36	0.26
ENSG00000276702.1	0	0	0	0.33	0.25	0.16
ENSG00000231806.3	0.16	0.13	0.18	0.44	0.38	0.27
ENSG00000285667.1	0.1	0.09	0.11	0.4	0.33	0.21
ENSG00000160323.19	0.05	0.03	0.05	0.31	0.29	0.17
ENSG00000173175.15	0.04	0.03	0.04	0.17	0.16	0.11
ENSG00000272913.1	0.14	0.09	0.13	0.4	0.4	0.26
ENSG00000277806.1	0.04	0	0.07	0.54	0.55	0.29
ENSG00000261168.1	0.02	0.02	0.02	0.19	0.17	0.09
ENSG00000265787.2	0.18	0.16	0.19	0.54	0.51	0.32
ENSG00000250397.2	0.11	0.06	0.06	0.6	0.6	0.3
ENSG00000231028.9	0	0	0	0.02	0.02	0.01
ENSG00000248367.1	1.94	1.92	1.97	5.42	5.31	3.6
ENSG00000128253.15	0.14	0.13	0.05	0.43	0.38	0.21
ENSG00000205517.13	0.1	0.13	0.09	0.33	0.33	0.19
ENSG00000196167.10	0.06	0.07	0.03	0.18	0.15	0.13
ENSG00000278703.1	0.57	0.69	0.39	1.8	1.45	1.25
ENSG00000213809.9	0	0.01	0	0.06	0.05	0.03
ENSG00000237886.1	0.63	0.8	0.58	2.34	2.04	1.47
ENSG00000100197.23	0.1	0.15	0.07	0.63	0.44	0.33
ENSG00000233058.2	0	0.01	0	0.06	0.04	0.03
ENSG00000275358.1	0.13	0.43	0.41	1.63	1.1	1.08
ENSG00000101230.6	0.04	0.15	0.1	0.47	0.32	0.33
ENSG00000272374.1	0.01	0.05	0.03	0.18	0.12	0.11
ENSG00000176054.6	0	0.29	0.11	1.12	0.64	0.56
ENSG00000260920.2	0.18	0.27	0.27	0.82	0.58	0.5
ENSG00000273763.2	0.01	0.07	0.04	0.42	0.25	0.21
ENSG00000126091.21	0	0.01	0.01	0.05	0.04	0.03
ENSG00000270008.1	0.07	0.28	0.28	0.89	0.73	0.55
ENSG00000226015.2	0.07	0.18	0.14	0.54	0.44	0.32
ENSG00000260563.3	0.82	1.72	1.29	4.33	3.8	2.94
ENSG00000229739.4	0.01	0.02	0.01	0.06	0.05	0.04
ENSG00000088340.17	0.11	0.19	0.14	0.4	0.34	0.3
ENSG00000095752.7	0.13	0.3	0.17	0.67	0.58	0.5
ENSG00000019991.18	0	0.01	0	0.04	0.03	0.02
ENSG00000161860.8	0.07	0.2	0.08	0.53	0.38	0.34
ENSG00000196296.14	0.1	0.19	0.13	0.39	0.32	0.27
ENSG00000115353.11	0.01	0.03	0.01	0.16	0.12	0.11
ENSG00000168961.17	0.16	0.21	0.17	0.51	0.41	0.38
ENSG00000166145.15	0.18	0.21	0.17	0.58	0.47	0.44
ENSG00000205809.10	0.29	0.34	0.26	2.1	1.59	1.47
ENSG00000267696.6	0.05	0.1	0.04	1.33	0.94	0.84
ENSG00000189157.14	0.06	0.05	0.05	0.17	0.13	0.12
ENSG00000273702.1	0.59	0.49	0.48	1.7	1.33	1.17
ENSG00000246548.3	0	0	0	0.07	0.05	0.04
ENSG00000229227.8	0	0	0	0.08	0.06	0.05
ENSG00000254815.6	0.12	0.11	0.15	1.25	0.95	0.83
ENSG00000099251.14	0.74	0.74	0.84	2.58	1.95	1.88
ENSG00000260907.1	0.03	0	0.08	1.38	0.92	0.84
ENSG00000271584.2	0	0	0	0.12	0.08	0.08
ENSG00000171873.8	0.78	0.72	0.8	2.05	1.66	1.66
ENSG00000213901.11	0	0	0.01	0.2	0.14	0.14
ENSG00000129749.3	0.12	0.11	0.11	0.41	0.34	0.34
ENSG00000182796.14	0.71	0.65	0.55	3.5	2.81	2.78
ENSG00000130948.10	0	0.01	0	0.34	0.26	0.24
ENSG00000131400.8	0.16	0.15	0.15	0.7	0.56	0.53
ENSG00000283413.1	1.14	1.13	1.2	3.87	3.17	3.06
ENSG00000211454.15	0.04	0.04	0.03	0.17	0.14	0.13
ENSG00000269463.1	0.14	0.08	0.06	0.96	0.7	0.69
ENSG00000284773.1	0.22	0.28	0.26	0.82	0.6	0.6
ENSG00000234690.7	0.17	0.2	0.15	0.84	0.56	0.57
ENSG00000164619.10	0.02	0.03	0.02	0.12	0.08	0.08
ENSG00000274020.4	0.18	0.23	0.18	0.65	0.47	0.47
ENSG00000235563.1	0	0	0	0.14	0.07	0.08
ENSG00000240038.7	0.04	0.04	0.04	0.25	0.15	0.17
ENSG00000255200.1	0.14	0.12	0.11	0.56	0.39	0.37
ENSG00000204839.9	0.71	0.71	0.69	2.38	1.74	1.75
ENSG00000271384.1	0	0	0	0.39	0.24	0.23
ENSG00000258875.6	0	0.01	0.01	0.19	0.12	0.09
ENSG00000263033.2	0	0	0	0.2	0.13	0.1
ENSG00000163431.13	0	0	0	0.04	0.02	0.02
ENSG00000258867.6	0.01	0.02	0.02	0.29	0.17	0.15
ENSG00000163354.15	0.09	0.02	0.11	0.48	0.39	0.31
ENSG00000262420.3	0.05	0.01	0.04	0.18	0.14	0.12
ENSG00000272669.1	0.94	0.49	1	5.19	3.87	3.15
ENSG00000224903.2	0.07	0.06	0.08	0.28	0.21	0.19
ENSG00000251867.4	0.07	0.02	0.1	0.72	0.54	0.45
ENSG00000144214.10	0.59	0.41	0.59	2.69	1.9	1.57
ENSG00000161944.16	0.05	0.02	0.05	0.21	0.15	0.13
ENSG00000267421.6	0.05	0.03	0.11	0.38	0.29	0.26
ENSG00000270605.1	0.22	0.22	0.43	1.66	1.35	1.13
ENSG00000260361.1	0.19	0.14	0.32	0.82	0.74	0.56
ENSG00000080618.17	0.08	0.06	0.11	0.39	0.35	0.27
ENSG00000225051.5	0	0	0.03	0.22	0.19	0.13
ENSG00000246339.6	0.01	0.01	0.05	0.28	0.24	0.18
ENSG00000227740.2	0.07	0.05	0.14	0.44	0.31	0.26
ENSG00000287817.1	0.03	0.07	0.19	0.72	0.49	0.42
ENSG00000199506.1	0	0.28	0.44	2.95	2	1.71
ENSG00000273428.4	0	0.05	0.09	0.43	0.32	0.29
ENSG00000178440.8	0.99	1.23	1.29	3.13	2.61	2.41
ENSG00000100918.13	0.18	0.22	0.29	1.07	0.83	0.76
ENSG00000167525.15	0.09	0.11	0.13	0.38	0.3	0.27
ENSG00000261879.7	0.07	0.14	0.07	0.23	0.24	0.18
ENSG00000267152.1	0.36	0.58	0.31	1.16	1.16	0.89
ENSG00000095059.16	0.11	0.34	0.21	0.54	0.58	0.44
ENSG00000183066.14	0	0.03	0.02	0.08	0.08	0.06
ENSG00000273002.1	0.03	0.18	0.14	0.35	0.35	0.3
ENSG00000138080.14	0.07	0.19	0.14	0.38	0.35	0.25
ENSG00000272155.1	0.24	0.95	0.53	1.77	1.5	1.29
ENSG00000234129.8	0.03	0.15	0.05	0.21	0.27	0.21
ENSG00000271646.1	0.12	0.19	0.09	0.29	0.41	0.31
ENSG00000278041.1	0.09	0.16	0.09	0.24	0.35	0.25
ENSG00000173991.6	0.23	0.35	0.1	0.6	0.84	0.46
ENSG00000280424.1	0.02	0.05	0.04	0.21	0.27	0.14
ENSG00000236529.2	0	0.01	0	0.09	0.13	0.06
ENSG00000255458.7	0.04	0.07	0.04	0.22	0.28	0.15
ENSG00000268107.6	0.08	0.15	0.08	0.31	0.37	0.24
ENSG00000139890.10	0.05	0.12	0.04	0.34	0.47	0.28
ENSG00000175147.13	0.03	0.04	0.03	0.08	0.1	0.07
ENSG00000084110.11	0.01	0.05	0.02	0.09	0.14	0.08
ENSG00000101335.10	0.06	0.15	0.1	0.29	0.35	0.21
ENSG00000272791.1	0.41	0.16	0.45	1.04	1.32	0.76
ENSG00000221947.8	0.04	0.02	0.04	0.15	0.18	0.09
ENSG00000287315.1	0.03	0.01	0.03	0.11	0.14	0.07
ENSG00000138670.18	0.01	0.01	0.03	0.06	0.08	0.04
ENSG00000236519.1	0.03	0.03	0.14	0.33	0.39	0.2
ENSG00000153234.15	0.22	0.2	0.32	0.6	0.73	0.5
ENSG00000279187.1	0	0	0.03	0.1	0.12	0.07
ENSG00000143994.14	0.21	0.19	0.29	0.51	0.68	0.46
ENSG00000268401.2	0.02	0.03	0.08	0.18	0.26	0.14
ENSG00000174514.13	0.08	0.08	0.13	0.29	0.37	0.22
ENSG00000267199.1	0.12	0.16	0.21	0.46	0.6	0.36
ENSG00000152402.11	0.02	0.01	0.04	0.07	0.07	0.05
ENSG00000268230.5	0.05	0.04	0.12	0.23	0.24	0.19
ENSG00000272040.1	0.12	0.03	0.26	0.63	0.69	0.49
ENSG00000169562.13	0.2	0.12	0.23	0.46	0.48	0.34
ENSG00000272361.2	0.14	0	0.27	0.66	0.71	0.44
ENSG00000277373.1	0.16	0	0.47	1.2	1.3	0.67
ENSG00000105523.4	0.13	0.1	0.18	0.34	0.34	0.25
ENSG00000130783.14	0	0	0.02	0.07	0.07	0.04
ENSG00000263400.8	0.06	0.01	0.16	0.36	0.32	0.16
ENSG00000165197.5	0.16	0.19	0.4	0.81	0.71	0.55
ENSG00000104814.13	0.1	0.07	0.22	0.51	0.43	0.34
ENSG00000179284.6	0	0	0.04	0.13	0.11	0.08
ENSG00000245975.2	0.33	0.22	0.45	0.96	0.82	0.62
ENSG00000271151.1	0.08	0.03	0.18	0.52	0.43	0.27
ENSG00000227885.3	0.03	0.02	0.07	0.17	0.14	0.09
ENSG00000271553.1	0.05	0.03	0.17	0.5	0.41	0.26
ENSG00000160188.10	0.05	0.03	0.15	0.29	0.37	0.31
ENSG00000226696.6	0.13	0.18	0.37	0.62	0.72	0.68
ENSG00000118194.20	0	0	0.02	0.04	0.05	0.05
ENSG00000223855.2	0.06	0.05	0.16	0.26	0.33	0.32
ENSG00000246922.9	0.09	0.11	0.16	0.33	0.39	0.36
ENSG00000285077.2	0.51	0.54	0.73	1.31	1.51	1.39
ENSG00000258702.3	0.06	0.07	0.09	0.18	0.21	0.19
ENSG00000272990.1	1.34	1.6	2.21	5.23	6.37	5.46
ENSG00000176222.9	0.03	0.09	0.13	0.31	0.43	0.34
ENSG00000177363.5	0.02	0.03	0.06	0.15	0.21	0.17
ENSG00000226833.6	0.03	0.04	0.07	0.14	0.19	0.15
ENSG00000269929.3	0.19	0.33	0.5	0.97	1.03	0.97
ENSG00000186448.15	0.18	0.2	0.28	0.49	0.57	0.57
ENSG00000255836.1	0.04	0.12	0.31	0.67	0.84	0.84
ENSG00000137507.11	0.01	0	0.03	0.09	0.14	0.1
ENSG00000260777.1	0.02	0.02	0.05	0.12	0.18	0.12
ENSG00000146350.14	0.07	0.06	0.12	0.26	0.34	0.25
ENSG00000147437.10	0.22	0.24	0.44	0.98	1.32	0.99
ENSG00000171786.6	0.05	0.07	0.17	0.33	0.46	0.31
ENSG00000229388.1	0.22	0.31	0.6	0.91	1.37	0.88
ENSG00000143248.13	0.03	0.03	0.09	0.14	0.15	0.14
ENSG00000170629.14	0.03	0.03	0.11	0.18	0.18	0.15
ENSG00000176732.7	0.25	0.26	0.44	1.15	1.15	0.88
ENSG00000273058.2	0.75	0.72	1.03	2.42	2.56	1.98
ENSG00000026036.22	0.08	0.08	0.12	0.23	0.24	0.18
ENSG00000224687.2	0.16	0.12	0.24	0.54	0.56	0.41
ENSG00000240291.1	0.26	0.35	0.58	1	1.17	0.86
ENSG00000175161.14	0.01	0.02	0.04	0.1	0.11	0.08
ENSG00000279227.1	0.53	0.66	0.95	1.68	1.89	1.48
ENSG00000259439.2	0.63	0.56	0.91	2.21	2.56	1.93
ENSG00000260306.1	0.07	0.05	0.13	0.39	0.42	0.33
ENSG00000206149.10	0.34	0.48	0.6	1.31	1.45	1.21
ENSG00000234494.7	0.3	0.31	0.52	1.07	1.25	1.02
ENSG00000230715.3	1.22	1.65	1.86	5.15	5.51	4.09
ENSG00000251323.3	0	0.01	0.02	0.12	0.13	0.08
ENSG00000231770.6	0.79	0.89	0.84	2.39	2.63	1.95
ENSG00000261067.7	0.08	0.09	0.07	0.45	0.49	0.34
ENSG00000026950.17	0.48	0.55	0.52	1.36	1.4	1.09
ENSG00000228727.9	0.04	0.07	0.07	0.93	0.98	0.62
ENSG00000114841.18	0.05	0.07	0.07	0.24	0.25	0.19
ENSG00000128218.8	0.67	0.85	0.78	1.9	1.98	1.57
ENSG00000107957.16	0.37	0.42	0.39	0.94	0.94	0.81
ENSG00000253540.5	0.13	0.21	0.16	0.99	0.95	0.74
ENSG00000272323.1	0.33	0.39	0.36	0.92	0.91	0.75
ENSG00000247982.6	0.09	0.12	0.08	0.42	0.45	0.34
ENSG00000186188.11	0.05	0.1	0.05	0.3	0.34	0.26
ENSG00000224660.2	0.27	0.43	0.3	1.02	1.08	0.89
ENSG00000117971.12	0.08	0.11	0.08	0.23	0.24	0.17
ENSG00000278989.1	0.13	0.23	0.18	0.53	0.59	0.42
ENSG00000248671.8	0.01	0.02	0.02	0.06	0.08	0.05
ENSG00000184106.8	0.03	0.15	0.19	0.54	0.71	0.51
ENSG00000269976.1	0.06	0.28	0.27	0.78	0.97	0.66
ENSG00000272009.1	0.52	0.7	0.68	1.38	1.68	1.34
ENSG00000173917.11	0.2	0.26	0.25	0.64	0.84	0.62
ENSG00000259209.3	0.02	0.04	0.03	0.15	0.2	0.15
ENSG00000276900.1	0.29	0.42	0.36	0.93	1.14	0.97
ENSG00000286964.1	0.06	0.19	0.18	0.57	0.76	0.62
ENSG00000149548.15	0.08	0.06	0.06	0.19	0.19	0.14
ENSG00000280214.1	0.01	0	0	0.09	0.09	0.05
ENSG00000100271.17	0.98	0.78	0.92	2.45	2.62	1.86
ENSG00000276791.1	0.28	0.24	0.28	0.67	0.71	0.52
ENSG00000186020.13	0.27	0.25	0.28	0.68	0.72	0.52
ENSG00000284693.1	0.03	0.02	0.04	0.17	0.19	0.12
ENSG00000234869.1	0.19	0.08	0.21	0.55	0.56	0.44
ENSG00000271614.1	0.13	0.07	0.14	0.37	0.4	0.31
ENSG00000280417.1	0.24	0.09	0.25	0.87	0.97	0.78
ENSG00000162572.21	0.16	0.11	0.28	1.05	1	0.75
ENSG00000006837.12	0.03	0.01	0.04	0.15	0.14	0.1
ENSG00000185986.12	1.02	0.82	1.06	2.5	2.43	1.92
ENSG00000188747.9	1.06	0.79	1.12	3.13	2.93	2.34
ENSG00000260329.1	0.39	0.25	0.43	1.11	1.07	0.93
ENSG00000091262.17	0.26	0.16	0.31	0.88	0.82	0.72
ENSG00000273036.3	3.63	2.67	4.49	11.11	10.5	9.23
ENSG00000259315.1	0.12	0.09	0.13	0.35	0.32	0.27
ENSG00000073282.14	0.04	0.02	0.05	0.28	0.26	0.21
ENSG00000268686.2	0.01	0	0.02	0.14	0.13	0.1
ENSG00000185633.10	0.22	0.1	0.13	0.59	0.68	0.55
ENSG00000259828.1	0.01	0	0	0.06	0.07	0.05
ENSG00000166448.15	0.08	0.03	0.05	0.27	0.37	0.26
ENSG00000272144.1	0.13	0.06	0.02	0.58	0.79	0.53
ENSG00000010310.9	0.18	0.08	0.15	0.43	0.52	0.37
ENSG00000235663.1	1.77	0.92	1.07	4.68	6.09	3.81
ENSG00000115257.15	0.15	0.07	0.08	0.49	0.58	0.37
ENSG00000176771.17	0.03	0.01	0.02	0.13	0.16	0.1
ENSG00000259205.2	0.02	0	0	0.16	0.21	0.12
ENSG00000275549.1	0.02	0	0.04	0.19	0.27	0.17
ENSG00000120054.12	0.07	0.05	0.09	0.67	0.9	0.59
ENSG00000230373.8	0.03	0.04	0.05	0.24	0.32	0.21
ENSG00000284747.1	0.06	0.03	0.06	0.26	0.32	0.24
ENSG00000107742.13	0.06	0.04	0.05	0.21	0.24	0.18
ENSG00000108187.16	0.76	0.46	0.75	3.13	3.59	2.75
ENSG00000164161.10	0.17	0.14	0.17	0.46	0.51	0.42
ENSG00000135205.15	0.15	0.12	0.14	0.55	0.67	0.55
ENSG00000197568.14	2.39	2.32	2.13	5.98	7.02	5.87
ENSG00000273018.7	0.03	0.03	0.03	0.12	0.15	0.11
ENSG00000287778.1	0.08	0.07	0.07	0.17	0.2	0.16
ENSG00000146250.7	0.11	0.12	0.14	0.4	0.45	0.36
ENSG00000196911.11	0.16	0.17	0.19	0.47	0.54	0.43
ENSG00000173262.12	0.03	0.05	0.06	0.25	0.32	0.24
ENSG00000259877.2	0.3	0.37	0.4	0.9	1.04	0.8
ENSG00000204531.20	0.32	0.4	0.35	1.02	1.21	0.91
ENSG00000215386.13	0.01	0.01	0.01	0.06	0.07	0.05
ENSG00000227755.1	0	0	0	0.13	0.17	0.1
ENSG00000265018.6	0.2	0.21	0.23	0.56	0.64	0.47
ENSG00000288640.1	0.13	0.09	0.16	0.49	0.52	0.43
ENSG00000196696.13	0.41	0.32	0.44	1.43	1.47	1.24
ENSG00000280426.1	0.03	0.02	0.05	0.35	0.36	0.29
ENSG00000250802.7	0.05	0.04	0.05	0.15	0.16	0.12
ENSG00000180769.10	0.09	0.08	0.11	0.31	0.33	0.26
ENSG00000179766.19	0.11	0.11	0.13	0.37	0.4	0.3
ENSG00000249199.2	0.98	0.96	1.17	3.72	4.1	3.11
ENSG00000146094.16	0.09	0.12	0.15	0.55	0.53	0.44
ENSG00000273148.1	0.18	0.24	0.27	1.21	1.15	0.97
ENSG00000188785.12	0.17	0.15	0.29	1.21	1.22	1
ENSG00000228801.6	0.19	0.19	0.22	0.56	0.56	0.47
ENSG00000226328.7	1.8	1.65	1.88	4.62	4.43	3.87
ENSG00000005206.17	1.47	1.33	1.57	3.62	3.43	3.06
ENSG00000185829.18	0.23	0.21	0.26	0.61	0.58	0.52
ENSG00000104899.8	1.03	0.88	1.01	3.29	3.39	3.01
ENSG00000167798.17	0	0	0	0.11	0.12	0.1
ENSG00000196668.4	0.37	0.32	0.4	1.51	1.66	1.42
ENSG00000280832.1	0.37	0.33	0.38	1.19	1.27	1.1
ENSG00000261728.1	0	0	0	0.07	0.08	0.06
ENSG00000141505.12	0.36	0.27	0.31	1.5	1.61	1.29
ENSG00000150540.14	0.15	0.12	0.14	0.82	0.89	0.73
ENSG00000226752.9	0.36	0.38	0.39	0.95	0.96	0.88
ENSG00000287431.1	0.16	0.17	0.17	0.58	0.59	0.52
ENSG00000214290.8	0.41	0.38	0.38	3.15	3.17	2.73
ENSG00000111696.12	0.75	0.78	0.78	2.26	2.23	1.97
ENSG00000163453.11	4.64	4.96	5.07	13.92	14.06	12.32
ENSG00000131471.7	0.1	0.11	0.15	0.7	0.73	0.61
ENSG00000235687.9	0.46	0.57	0.64	2.68	2.87	2.38
ENSG00000266921.2	0.11	0.12	0.13	0.58	0.6	0.49
ENSG00000099998.19	1.03	1.02	1.06	3.56	3.66	3
ENSG00000255152.8	0.34	0.36	0.36	2.61	2.62	2.11
ENSG00000149596.7	0.05	0.05	0.03	0.15	0.18	0.14
ENSG00000144837.9	0.72	0.64	0.49	1.83	2	1.67
ENSG00000239332.6	0.2	0.18	0.14	0.56	0.62	0.51
ENSG00000226383.7	0.02	0.02	0.01	0.09	0.1	0.09
ENSG00000196689.13	0.72	0.76	0.66	1.91	2.1	1.87
ENSG00000184619.8	0.22	0.21	0.19	0.5	0.53	0.48
ENSG00000233396.8	0.31	0.29	0.26	0.79	0.85	0.78
ENSG00000075826.17	0.07	0.08	0.07	0.72	0.79	0.71
ENSG00000130707.18	4.64	4.41	4.41	12.05	12.57	11.61
ENSG00000205560.13	1.26	1.16	1.03	5.67	5.91	5.36
ENSG00000129646.16	0.09	0.09	0.09	0.43	0.44	0.4
ENSG00000170949.18	0.21	0.21	0.22	0.51	0.52	0.49
ENSG00000197008.10	0.75	0.78	0.78	2.46	2.56	2.38
ENSG00000146674.16	21.66	22.84	21.3	55.01	55.99	52.18
ENSG00000274414.1	0.18	0.22	0.17	1.14	1.16	1.08
ENSG00000198959.12	18.87	18.33	18.22	56.04	55.57	52.11
ENSG00000286153.1	0.25	0.26	0.24	2.36	2.34	2.2
ENSG00000151651.16	0.38	0.34	0.27	0.82	0.86	0.78
ENSG00000179846.10	0.03	0.02	0	0.23	0.24	0.21
ENSG00000105136.21	0.55	0.6	0.5	1.61	1.68	1.47
ENSG00000284554.2	0.14	0.13	0.08	0.71	0.71	0.58
ENSG00000065029.15	0.83	0.78	0.73	1.88	1.9	1.7
ENSG00000204758.8	0.26	0.25	0.23	0.65	0.67	0.59
ENSG00000172183.16	0.78	0.65	0.67	2.17	2.32	2.01
ENSG00000240758.2	1.19	0.82	0.88	3.49	3.76	3.16
ENSG00000184678.10	1.12	0.89	0.95	3.03	3.07	2.72
ENSG00000248727.6	0.19	0.15	0.16	0.49	0.5	0.45
ENSG00000134363.12	0.07	0.03	0.04	0.32	0.33	0.27
ENSG00000287200.1	0.53	0.33	0.42	1.57	1.61	1.38
ENSG00000172164.15	0.43	0.36	0.34	1.07	1.04	1
ENSG00000213626.13	26.59	22.7	24.27	57.25	58.97	54.88
ENSG00000079308.20	0.63	0.48	0.5	1.61	1.66	1.52
ENSG00000253865.1	0.05	0	0	0.4	0.41	0.36
ENSG00000123838.11	0.55	0.46	0.33	1.61	1.54	1.65
ENSG00000153832.12	0.31	0.29	0.21	0.66	0.66	0.7
ENSG00000178229.8	0.27	0.29	0.21	0.65	0.62	0.63
ENSG00000181458.10	0.2	0.19	0.11	0.55	0.51	0.53
ENSG00000225783.8	0.03	0.03	0.02	0.09	0.08	0.09
ENSG00000123243.15	0.06	0.07	0.05	0.2	0.18	0.19
ENSG00000275763.3	0.09	0.1	0.05	0.42	0.36	0.39
ENSG00000101197.13	1.11	1.58	1.15	3.21	2.92	2.94
ENSG00000214465.3	0	0.02	0	0.13	0.11	0.11
ENSG00000212916.6	0.11	0.15	0.08	0.38	0.33	0.32
ENSG00000278112.1	0.06	0.13	0	0.56	0.46	0.5
ENSG00000267838.2	0.03	0.14	0	0.42	0.39	0.42
ENSG00000171533.12	0.05	0.09	0.03	0.26	0.24	0.26
ENSG00000279425.1	0.06	0.1	0.03	0.26	0.24	0.26
ENSG00000176593.8	0.03	0.04	0.02	0.08	0.08	0.08
ENSG00000259562.2	0.12	0.17	0.03	0.49	0.5	0.45
ENSG00000168447.11	0.16	0.3	0.16	0.47	0.57	0.49
ENSG00000283667.1	0.1	0.23	0.13	0.42	0.5	0.44
ENSG00000139155.9	0	0.01	0	0.04	0.05	0.05
ENSG00000213366.13	0.01	0.03	0.01	0.07	0.09	0.08
ENSG00000261587.2	0.04	0.09	0.03	0.26	0.25	0.22
ENSG00000275793.1	0.08	0.11	0.08	0.22	0.22	0.19
ENSG00000204428.12	0.07	0.17	0.05	0.39	0.39	0.36
ENSG00000273442.1	0	0.16	0	0.56	0.5	0.48
ENSG00000245849.8	0.51	0.78	0.62	1.54	1.71	1.55
ENSG00000158286.13	0.93	1.14	0.92	2.31	2.53	2.33
ENSG00000183773.16	0.06	0.15	0.09	0.69	0.76	0.68
ENSG00000269924.1	0.14	0.2	0.09	0.63	0.68	0.63
ENSG00000109181.12	0.02	0.05	0.01	0.2	0.2	0.18
ENSG00000196796.5	0	0.02	0	0.16	0.16	0.15
ENSG00000256433.3	0.18	0.44	0.38	1.11	0.83	0.87
ENSG00000287737.1	0.01	0.07	0.05	0.22	0.17	0.17
ENSG00000165810.17	0.11	0.23	0.21	0.54	0.46	0.48
ENSG00000253217.1	0.05	0.33	0.34	1.11	0.93	0.91
ENSG00000159958.7	0.03	0.12	0.14	0.32	0.25	0.3
ENSG00000227671.4	0.43	0.68	0.91	1.94	1.62	1.78
ENSG00000100060.18	0.1	0.2	0.22	0.64	0.46	0.56
ENSG00000284602.1	0.05	0.11	0.12	0.3	0.23	0.27
ENSG00000173258.13	0.06	0.17	0.13	0.28	0.27	0.29
ENSG00000235257.9	0.01	0.03	0.02	0.05	0.05	0.05
ENSG00000131127.14	0.05	0.11	0.1	0.21	0.22	0.21
ENSG00000245317.2	0.19	0.5	0.47	1.05	1.08	1.01
ENSG00000213888.3	0.07	0.19	0.17	0.46	0.47	0.42
ENSG00000237813.4	0.27	0.6	0.49	1.17	1.19	1.03
ENSG00000281404.2	0.02	0.05	0.05	0.14	0.13	0.15
ENSG00000126882.13	0.08	0.15	0.13	0.36	0.31	0.37
ENSG00000224635.2	0.3	0.49	0.43	0.98	0.91	1.06
ENSG00000272630.1	0.03	0.08	0.06	0.17	0.17	0.19
ENSG00000205702.11	0.02	0.09	0.09	0.23	0.23	0.28
ENSG00000183508.5	0.01	0.02	0.02	0.06	0.06	0.07
ENSG00000251602.7	0.25	0.4	0.41	0.84	0.83	0.95
ENSG00000166035.11	0.05	0.13	0.08	0.29	0.27	0.29
ENSG00000251095.7	0.06	0.1	0.07	0.18	0.18	0.18
ENSG00000215417.13	0.17	0.26	0.19	0.66	0.67	0.65
ENSG00000248771.5	0.03	0.11	0.07	0.44	0.46	0.44
ENSG00000101751.11	0.53	0.71	0.62	1.49	1.44	1.49
ENSG00000262772.2	0.03	0.11	0.07	0.38	0.35	0.36
ENSG00000162407.9	1.13	1.47	1.28	2.99	3.09	3.22
ENSG00000184402.15	1.27	1.67	1.36	3.52	3.53	3.78
ENSG00000109787.13	2.23	2.6	2.27	5.21	5.5	5.68
ENSG00000066468.24	0.16	0.18	0.17	0.4	0.42	0.45
ENSG00000196700.9	1.99	2.37	2.13	5.18	5.57	5.91
ENSG00000225342.2	0.06	0.09	0.05	0.27	0.26	0.3
ENSG00000248734.2	0.08	0.15	0.07	0.45	0.43	0.5
ENSG00000111271.15	0.95	1.21	0.93	2.46	2.54	2.76
ENSG00000247081.8	0.03	0.04	0.03	0.09	0.09	0.1
ENSG00000177409.12	0.03	0.07	0.03	0.19	0.21	0.22
ENSG00000189042.14	0.82	1.08	0.77	2.15	2.26	2.4
ENSG00000125895.6	0.5	0.6	0.42	1.27	1.34	1.38
ENSG00000256124.6	0.08	0.13	0.06	0.33	0.35	0.35
ENSG00000124743.6	0.05	0.03	0.04	0.12	0.1	0.14
ENSG00000264575.1	0.28	0.21	0.3	0.81	0.61	0.89
ENSG00000179954.16	0.01	0.01	0.01	0.07	0.05	0.08
ENSG00000287595.1	0	0	0	0.11	0.07	0.13
ENSG00000117425.14	0.06	0.03	0.02	0.25	0.17	0.29
ENSG00000185513.17	0.02	0.02	0.01	0.08	0.06	0.1
ENSG00000286996.1	0.19	0.19	0.1	0.83	0.56	0.96
ENSG00000118307.20	0.01	0	0.01	0.09	0.07	0.12
ENSG00000164344.16	0	0	0	0.09	0.07	0.13
ENSG00000228451.4	0.18	0.14	0.14	0.47	0.4	0.6
ENSG00000242622.2	0.19	0.15	0.13	0.58	0.45	0.72
ENSG00000203943.9	0.16	0.12	0.12	0.47	0.35	0.62
ENSG00000258940.2	0.18	0.09	0.12	0.52	0.41	0.69
ENSG00000241170.3	0.12	0.12	0.17	0.46	0.42	0.62
ENSG00000179935.10	0	0	0.01	0.06	0.05	0.08
ENSG00000197978.9	0.27	0.29	0.36	0.73	0.66	0.88
ENSG00000166923.12	0.09	0.09	0.13	0.31	0.26	0.35
ENSG00000231298.7	0.03	0.03	0.05	0.16	0.14	0.19
ENSG00000101115.13	0.09	0.12	0.11	0.56	0.47	0.69
ENSG00000272476.1	0.17	0.19	0.19	0.58	0.49	0.67
ENSG00000074621.14	0.15	0.16	0.2	0.55	0.47	0.64
ENSG00000172915.19	0.28	0.28	0.31	0.74	0.66	0.86
ENSG00000233585.2	0	0.02	0.05	0.22	0.22	0.32
ENSG00000118514.14	0	0.04	0.05	0.25	0.22	0.34
ENSG00000234546.4	0.15	0.25	0.26	0.59	0.57	0.79
ENSG00000165821.12	0.26	0.37	0.31	0.83	0.76	0.98
ENSG00000277050.1	0	0.05	0.04	0.31	0.31	0.39
ENSG00000165338.17	0.28	0.33	0.32	0.7	0.68	0.83
ENSG00000253953.3	0.07	0.09	0.09	0.23	0.23	0.28
ENSG00000277399.5	0	0	0	0.02	0.02	0.03
ENSG00000116690.13	0.29	0.28	0.25	0.93	0.86	1.25
ENSG00000273576.1	1.18	1.17	0.94	3.91	3.77	5.16
ENSG00000133138.20	0.29	0.26	0.25	0.61	0.61	0.73
ENSG00000143278.5	0.22	0.17	0.11	0.95	1	1.29
ENSG00000278318.5	0.21	0.2	0.19	0.9	0.89	1.13
ENSG00000260877.2	2.12	1.62	1.83	5.65	5.39	6.76
ENSG00000140836.17	0.62	0.56	0.61	1.36	1.33	1.58
ENSG00000279806.1	2.78	2.54	2.54	6.09	5.95	7
ENSG00000205791.3	0.27	0.31	0.14	1.06	0.94	1.24
ENSG00000260805.2	0.13	0.16	0.1	0.4	0.35	0.47
ENSG00000099840.14	0.03	0.05	0.02	0.21	0.16	0.25
ENSG00000274471.2	0.1	0.21	0.12	0.59	0.48	0.69
ENSG00000225546.6	0.08	0.07	0.04	0.18	0.17	0.22
ENSG00000184454.7	0.16	0.11	0.08	0.31	0.28	0.35
ENSG00000137251.16	0.13	0.08	0.03	0.3	0.28	0.35
ENSG00000165061.15	0.15	0.11	0.07	0.32	0.29	0.35
ENSG00000108551.5	0.25	0.17	0.05	0.5	0.47	0.57
ENSG00000198099.9	0.13	0.09	0.06	0.24	0.25	0.27
ENSG00000162148.11	0.05	0.04	0.01	0.16	0.19	0.27
ENSG00000270393.1	0.22	0.21	0.13	0.69	0.8	1.14
ENSG00000159618.16	0.02	0.02	0.01	0.06	0.08	0.1
ENSG00000204149.14	0.02	0.02	0.01	0.05	0.07	0.08
ENSG00000250132.6	0.16	0.19	0.08	0.35	0.39	0.45
ENSG00000076641.4	0.05	0.06	0.04	0.12	0.13	0.15
ENSG00000147576.17	0.04	0.05	0.03	0.17	0.2	0.23
ENSG00000196993.8	0.12	0.1	0.07	0.27	0.29	0.32
ENSG00000279821.1	0.06	0.05	0.01	0.18	0.2	0.24
ENSG00000182685.8	1.6	1.02	1.62	4.89	4.12	3.78
ENSG00000228393.4	0.42	0.22	0.36	1.28	1.06	0.97
ENSG00000226856.7	0.04	0	0.03	0.19	0.15	0.15
ENSG00000279118.1	0.02	0	0.01	0.12	0.09	0.09
ENSG00000176945.17	0.05	0.02	0.03	0.15	0.13	0.13
ENSG00000129988.6	0.48	0.12	0.26	2.51	2.04	1.97
ENSG00000160325.15	1.51	1.22	1.38	3.39	3.08	2.96
ENSG00000256667.6	0.21	0.11	0.15	0.49	0.44	0.39
ENSG00000136883.15	1	0.57	0.63	2.27	1.9	1.85
ENSG00000167992.13	0.06	0.04	0.04	0.15	0.13	0.12
ENSG00000172955.17	0.47	0.22	0.48	1.37	1.29	1.27
ENSG00000273259.3	0.71	0.41	0.72	1.91	1.8	1.72
ENSG00000140993.11	0.32	0.23	0.31	0.81	0.82	0.78
ENSG00000152409.9	0.44	0.35	0.47	1.19	1.15	1.14
ENSG00000203799.13	0.04	0.02	0.04	0.2	0.19	0.19
ENSG00000157227.14	0.28	0.12	0.23	1.06	1.09	0.88
ENSG00000267314.1	1.08	0.68	1.01	2.36	2.26	1.99
ENSG00000286681.1	0.04	0.01	0.03	0.16	0.15	0.12
ENSG00000205403.14	0.33	0.21	0.28	1.28	1.26	1.07
ENSG00000272121.1	0.56	0.42	0.53	1.82	1.73	1.49
ENSG00000272645.3	0.54	0.43	0.53	2.04	1.91	1.74
ENSG00000267288.2	1.75	1.32	1.44	5.83	5.32	4.9
ENSG00000251393.4	0.1	0.08	0.09	0.29	0.27	0.24
ENSG00000285796.1	0.11	0.09	0.1	0.33	0.31	0.28
ENSG00000015413.9	0.32	0.2	0.27	0.78	0.71	0.69
ENSG00000203722.8	1.78	1.16	1.56	4.33	3.9	3.67
ENSG00000171557.17	6.6	4.58	6.11	17.74	16.78	15.86
ENSG00000242574.9	1.85	1.41	1.81	4.53	4.25	3.91
ENSG00000047346.13	0.73	0.59	0.72	1.83	1.63	1.72
ENSG00000114796.16	0.45	0.36	0.44	1.07	0.92	0.99
ENSG00000236778.8	0.04	0.02	0.04	0.18	0.15	0.16
ENSG00000272428.1	0.21	0.08	0.24	1.08	0.82	0.94
ENSG00000185499.16	0.53	0.36	0.6	1.68	1.42	1.43
ENSG00000269892.1	0.5	0.32	0.57	1.6	1.38	1.47
ENSG00000182310.15	0.77	0.68	0.83	3.12	2.54	2.6
ENSG00000101076.18	2.1	1.85	2.18	5.29	4.68	4.69
ENSG00000215440.12	0.58	0.52	0.62	1.71	1.5	1.49
ENSG00000057593.14	0.83	0.56	0.59	3.58	3.01	2.98
ENSG00000229589.1	0.22	0.19	0.2	0.56	0.49	0.49
ENSG00000168955.4	18.96	13.76	17.57	61.78	53.78	54.85
ENSG00000196867.8	0.15	0.12	0.13	0.43	0.37	0.39
ENSG00000204410.16	1.11	1.12	1.34	3.01	2.75	2.73
ENSG00000090612.22	0.37	0.36	0.45	1	0.91	0.92
ENSG00000173614.14	0.36	0.35	0.49	1.39	1.25	1.27
ENSG00000085514.16	0.27	0.24	0.38	1.93	1.71	1.68
ENSG00000156298.13	1.77	1.77	2.11	6.11	5.57	5.55
ENSG00000100360.15	1.51	1.39	1.57	3.71	3.49	3.42
ENSG00000132821.12	6.64	5.52	7.2	27.66	25.29	24.59
ENSG00000111450.14	3.26	3.2	3.59	8.28	7.79	7.54
ENSG00000134030.14	1.46	1.42	1.6	4.87	4.58	4.45
ENSG00000272954.1	0	0	0.05	0.61	0.5	0.55
ENSG00000121310.17	0.49	0.51	0.56	1.67	1.46	1.57
ENSG00000213903.9	0.81	0.87	0.98	4.32	3.69	3.91
ENSG00000151006.7	0.18	0.16	0.17	0.81	0.68	0.73
ENSG00000167281.19	0.5	0.41	0.5	1.92	1.58	1.71
ENSG00000120899.18	1.51	1.12	1.52	4.13	3.82	3.93
ENSG00000131115.16	1	0.74	0.99	3.13	2.84	3
ENSG00000175727.14	2.41	2.29	2.53	6.03	5.45	5.68
ENSG00000198740.9	0.97	0.89	1.08	2.81	2.54	2.66
ENSG00000063127.16	0.2	0.18	0.23	0.78	0.72	0.72
ENSG00000111907.21	7.53	6.74	7.83	17.83	16.79	17.01
ENSG00000104537.17	10.13	8.78	9.7	24.55	23.35	23.26
ENSG00000214274.10	8.52	6.92	8.15	20.61	19.18	19.36
ENSG00000103154.10	0.55	0.36	0.52	3.34	2.94	2.94
ENSG00000258818.4	6.44	4.51	6.51	25.64	22.89	23.07
ENSG00000273270.1	0.22	0.16	0.23	0.89	0.8	0.78
ENSG00000179195.16	4.62	4.83	5.27	14.3	13.99	14.15
ENSG00000272752.6	3.98	4	4.38	11.06	10.82	10.83
ENSG00000115828.17	10.3	10.81	11.1	26.83	25.49	25.96
ENSG00000225470.8	0.34	0.37	0.39	0.99	0.95	0.95
ENSG00000179406.8	0.07	0.07	0.11	0.48	0.44	0.45
ENSG00000069493.15	0.16	0.15	0.18	0.52	0.49	0.51
ENSG00000198393.8	0.13	0.13	0.15	0.45	0.43	0.44
ENSG00000110169.11	0.06	0.06	0.11	0.73	0.7	0.73
ENSG00000286625.1	0.18	0.2	0.26	1.12	1.06	1.11
ENSG00000187187.14	0.22	0.23	0.27	0.62	0.59	0.61
ENSG00000276550.4	1.92	2.15	2.66	9.13	8.55	9.1
ENSG00000215252.12	1.12	1.3	1.56	6	5.54	5.85
ENSG00000245105.4	0.19	0.2	0.24	0.79	0.73	0.77
ENSG00000258593.2	0	0	0.02	0.3	0.26	0.3
ENSG00000021762.20	0.26	0.29	0.33	1.02	0.91	1
ENSG00000108799.13	1.43	1.5	1.62	3.92	3.55	3.9
ENSG00000108465.15	0.13	0.2	0.18	0.97	0.93	0.98
ENSG00000204524.7	0.26	0.29	0.28	0.79	0.77	0.8
ENSG00000164684.13	0.29	0.36	0.37	1.16	1.13	1.18
ENSG00000177406.5	0.17	0.23	0.25	1.04	1.01	1.06
ENSG00000245532.9	4.23	5.14	5.82	20.81	20.07	20.74
ENSG00000260589.1	0.04	0.06	0.07	0.35	0.33	0.35
ENSG00000127528.6	1.48	1.19	1.42	5.02	4.82	5.05
ENSG00000181444.13	1.32	1.07	1.2	4.31	4.22	4.34
ENSG00000183098.11	1.15	1	1.07	3.46	3.36	3.49
ENSG00000130844.19	0.54	0.5	0.52	1.42	1.39	1.4
ENSG00000134864.11	1.23	1.11	1.16	2.99	2.92	2.92
ENSG00000141542.11	1.46	1.32	1.42	3.68	3.5	3.54
ENSG00000244255.5	1.17	0.96	1.12	3.93	3.69	3.78
ENSG00000047457.14	2.51	1.99	2.48	12.19	11.58	11.79
ENSG00000163898.10	3.53	3.28	3.55	9.54	9.04	9.18
ENSG00000073849.16	0.44	0.47	0.48	1.79	1.72	1.8
ENSG00000006282.21	14	13.55	13.98	34.26	32.78	33.8
ENSG00000248890.2	0.49	0.46	0.53	1.86	1.78	1.86
ENSG00000277692.1	0	0	0	0.31	0.27	0.31
ENSG00000079112.10	5.21	5.01	4.74	16.44	15.44	16.44
ENSG00000101323.5	1.04	0.89	0.89	4.65	4.28	4.53
ENSG00000119711.13	0.69	0.66	0.66	1.9	1.8	1.88
ENSG00000205268.11	1.2	1.09	1.4	3.87	3.6	3.89
ENSG00000285588.1	2.14	1.69	2.34	6.75	6.4	6.86
ENSG00000088854.13	0.43	0.34	0.46	1.52	1.4	1.48
ENSG00000186026.7	0.13	0.1	0.13	0.56	0.51	0.54
ENSG00000172602.11	1.99	1.84	2	5.19	4.9	5.22
ENSG00000142303.14	1.69	1.5	1.92	8.76	7.98	8.54
ENSG00000185745.10	0.63	0.49	0.69	3.81	3.41	3.76
ENSG00000185332.8	0.29	0.29	0.36	0.96	0.94	0.97
ENSG00000253671.3	0.43	0.34	0.64	2.4	2.37	2.51
ENSG00000146166.17	0.6	0.64	0.7	2.53	2.41	2.62
ENSG00000119227.8	0.32	0.3	0.34	0.82	0.79	0.84
ENSG00000166436.17	0.2	0.17	0.22	1.02	0.97	1.07
ENSG00000186529.16	3.98	3.6	4.23	11.57	11.25	12.09
ENSG00000139178.12	3.12	2.68	3.19	10.85	10.55	11.16
ENSG00000261780.3	15.36	15.09	16.13	37.98	37.24	39.07
ENSG00000274383.1	1.31	1.97	1.62	8.75	8.23	8.26
ENSG00000275765.5	1.09	1.29	1.16	3.22	2.98	3.03
ENSG00000264112.1	0.9	1.33	1.22	3.86	3.73	3.72
ENSG00000172638.13	0.02	0.06	0.04	0.32	0.3	0.32
ENSG00000250337.7	0.66	0.86	0.81	2.48	2.35	2.47
ENSG00000263956.7	0.54	0.65	0.69	1.68	1.56	1.63
ENSG00000270049.3	0.17	0.22	0.22	0.6	0.53	0.55
ENSG00000073910.23	0.03	0.04	0.04	0.12	0.11	0.11
ENSG00000073150.14	3.09	3.68	3.58	8.64	7.96	8.21
ENSG00000196876.18	0.14	0.17	0.16	0.41	0.37	0.38
ENSG00000115902.11	2.31	2.45	2.23	5.43	5.32	5.26
ENSG00000142484.7	0.44	0.49	0.33	2.14	2.01	2.11
ENSG00000091583.11	11.53	12.22	10.74	33.73	31.68	32.16
ENSG00000250151.9	0.64	0.67	0.6	2.96	2.78	2.86
ENSG00000169231.13	0.99	1.15	0.91	4.54	4.01	4.22
ENSG00000196458.11	0.26	0.27	0.22	0.77	0.73	0.72
ENSG00000224616.3	0.04	0.05	0.03	0.21	0.19	0.19
ENSG00000198732.11	2.44	2.36	2.58	15.55	14.7	13.86
ENSG00000060491.17	3.33	3.2	3.4	8.38	8	7.75
ENSG00000213762.12	0.93	0.85	0.92	3.08	2.94	2.79
ENSG00000170775.3	0.26	0.21	0.23	1.26	1.16	1.09
ENSG00000171298.13	9.46	9.14	9.15	22.65	21.13	20.46
ENSG00000183401.12	1.11	1.02	1.03	4.61	4.24	4.05
ENSG00000125735.11	0.01	0.02	0	0.37	0.34	0.32
ENSG00000163536.13	0.42	0.43	0.34	3.77	3.57	3.3
ENSG00000288550.2	1.82	1.79	1.77	4.56	4.39	4.11
ENSG00000171564.12	6.52	5.45	6.27	27.04	26.33	24.78
ENSG00000165376.12	21.72	18.15	21.44	102.7	101.29	97.34
ENSG00000185267.10	0.14	0.09	0.14	0.9	0.88	0.85
ENSG00000100889.12	5.28	5.15	5.14	12.98	12.6	12.33
ENSG00000185189.18	3.32	3.15	3.14	8.19	8.01	7.73
ENSG00000133460.19	0.65	0.59	0.62	1.71	1.63	1.6
ENSG00000137166.17	2.3	2.06	2.24	7.1	6.84	6.76
ENSG00000164050.13	1.74	1.65	1.74	4.22	4.08	4.01
ENSG00000089597.18	17.98	16.46	18.73	57.65	55.73	56.02
ENSG00000104760.17	7.17	6.81	8.18	34.79	32.65	32.97
ENSG00000130956.14	1.94	1.76	1.83	5.36	5.04	5.12
ENSG00000133195.11	2.29	2.23	2.29	5.94	5.56	5.6
ENSG00000068078.20	0.58	0.41	0.43	1.52	1.33	1.53
ENSG00000112769.20	0.25	0.2	0.22	0.63	0.58	0.65
ENSG00000166922.8	0.46	0.34	0.39	1.53	1.34	1.6
ENSG00000185963.14	1.6	1.48	1.49	4.26	3.81	4.28
ENSG00000250903.9	0.03	0.03	0.03	0.09	0.08	0.09
ENSG00000197558.13	0.01	0.01	0.01	0.06	0.05	0.06
ENSG00000244414.7	0.5	0.46	0.53	2.68	2.26	2.66
ENSG00000187550.9	0.19	0.13	0.21	1.47	1.23	1.43
ENSG00000262484.2	0.18	0.11	0.26	2.16	1.73	2.1
ENSG00000135596.18	0.95	0.83	0.91	2.28	2.04	2.22
ENSG00000180525.14	0.18	0.15	0.18	0.44	0.39	0.44
ENSG00000196693.15	0.63	0.49	0.63	2.14	1.88	2.14
ENSG00000133019.12	0.09	0.08	0.08	0.23	0.21	0.22
ENSG00000173531.15	0.05	0.02	0.01	0.68	0.59	0.65
ENSG00000011028.14	2.58	2.29	2.41	8.57	7.57	8.17
ENSG00000170482.17	2.56	2.16	2.29	9.77	8.59	9.02
ENSG00000072163.20	0.11	0.08	0.08	0.44	0.37	0.42
ENSG00000118849.10	2.2	1.86	2.03	5.35	4.56	5.07
ENSG00000128262.8	0.07	0.12	0.06	0.53	0.42	0.47
ENSG00000154358.23	0.11	0.13	0.11	0.33	0.29	0.31
ENSG00000158966.16	0.21	0.25	0.21	0.62	0.53	0.57
ENSG00000198169.9	0.6	0.68	0.58	1.85	1.57	1.68
ENSG00000258674.5	0.37	0.36	0.29	1.58	1.27	1.52
ENSG00000281207.1	0.06	0.06	0.05	0.25	0.19	0.23
ENSG00000250091.3	0.29	0.27	0.3	0.95	0.76	0.89
ENSG00000185522.9	0.63	0.6	0.58	2.17	1.73	1.97
ENSG00000235194.9	0.4	0.34	0.38	1.45	1.13	1.3
ENSG00000128891.16	0.36	0.42	0.4	1.53	1.31	1.4
ENSG00000143554.14	0.04	0.07	0.06	0.74	0.6	0.7
ENSG00000145040.4	1.11	1.31	1.16	5.55	4.85	5.31
ENSG00000075399.14	0.99	1.14	1.18	2.94	2.55	2.82
ENSG00000167524.16	0.19	0.23	0.24	0.94	0.76	0.92
ENSG00000138152.10	0.35	0.3	0.2	0.88	0.76	0.72
ENSG00000012504.15	0.87	0.82	0.67	2	1.76	1.78
ENSG00000183615.6	0.17	0.13	0.07	0.83	0.76	0.72
ENSG00000224769.1	0.1	0.07	0.04	0.52	0.46	0.44
ENSG00000145908.13	0.57	0.54	0.48	1.41	1.29	1.21
ENSG00000188916.9	0.21	0.18	0.16	0.74	0.65	0.62
ENSG00000259940.2	0.08	0.13	0.08	0.48	0.41	0.37
ENSG00000172296.13	0.05	0.08	0.05	0.48	0.42	0.36
ENSG00000286699.1	0.58	0.8	0.66	2.51	2.29	2.03
ENSG00000138615.6	0.01	0.02	0.01	0.09	0.08	0.07
ENSG00000168970.22	0.2	0.25	0.21	0.62	0.56	0.52
ENSG00000187546.14	0.27	0.29	0.22	0.78	0.75	0.66
ENSG00000283050.2	0.13	0.16	0.13	0.4	0.38	0.34
ENSG00000244627.5	0.04	0.05	0.02	0.16	0.15	0.12
ENSG00000119699.8	0.12	0.11	0.09	0.31	0.28	0.23
ENSG00000215481.9	0.41	0.5	0.35	2.64	2.24	1.8
ENSG00000280670.3	0.6	0.64	0.57	1.75	1.61	1.35
ENSG00000123201.14	0.17	0.1	0.12	0.58	0.55	0.41
ENSG00000115461.5	0.06	0.02	0.01	0.25	0.24	0.17
ENSG00000279948.1	0.12	0.09	0.08	0.29	0.28	0.23
ENSG00000128165.9	0.15	0.1	0.09	0.85	0.87	0.65
ENSG00000182621.18	0.1	0.07	0.07	0.35	0.35	0.28
ENSG00000234155.1	0.49	0.35	0.36	1.68	1.71	1.36
ENSG00000160117.16	0.15	0.11	0.1	0.44	0.43	0.38
ENSG00000272097.2	0.13	0.1	0.08	0.43	0.42	0.36
ENSG00000237950.3	0.2	0.11	0.09	0.65	0.67	0.55
ENSG00000272589.1	0.8	0.56	0.61	1.82	1.81	1.54
ENSG00000137171.15	0.88	0.81	0.83	2.13	2.01	1.67
ENSG00000284128.1	0.07	0.06	0.1	1.15	1.02	0.8
ENSG00000168916.16	0.13	0.1	0.12	0.48	0.48	0.37
ENSG00000188897.9	0.01	0.01	0.01	0.04	0.04	0.03
ENSG00000244119.1	0	0	0.03	1.17	1.15	0.8
ENSG00000184925.12	0.1	0.11	0.05	0.92	0.88	0.66
ENSG00000272872.1	0.71	0.65	0.64	2.42	2.31	1.96
ENSG00000177943.14	0.12	0.05	0.13	0.92	0.78	0.67
ENSG00000172367.16	0.07	0.05	0.07	0.29	0.24	0.21
ENSG00000198535.5	0.02	0.01	0.02	0.11	0.09	0.08
ENSG00000232653.8	0.01	0.01	0.01	0.17	0.15	0.13
ENSG00000269489.1	0	0	0	0.34	0.29	0.24
ENSG00000105270.15	0.25	0.26	0.34	2.07	1.91	1.57
ENSG00000243970.3	0.33	0.33	0.38	1.48	1.37	1.21
ENSG00000176046.9	3.15	2.79	2.87	12.43	11.13	10.63
ENSG00000205336.14	6.28	5.94	6.31	16.45	14.86	14.35
ENSG00000110455.14	1.24	1.03	1.21	4.56	3.9	3.64
ENSG00000166819.12	0.05	0.03	0.04	0.63	0.51	0.47
ENSG00000225828.1	0.81	0.65	0.7	2.27	2.02	1.87
ENSG00000256349.1	1.46	1.29	1.35	3.88	3.48	3.17
ENSG00000286977.1	0.08	0.11	0.22	1.17	0.85	0.84
ENSG00000004777.18	0.34	0.33	0.41	1.24	0.99	0.99
ENSG00000188878.19	0.3	0.32	0.39	1.02	0.83	0.83
ENSG00000244701.1	2.48	2.59	3.07	7.31	6.15	6.12
ENSG00000184939.16	0.59	0.63	0.72	1.81	1.58	1.61
ENSG00000142408.7	0.14	0.2	0.26	0.93	0.76	0.82
ENSG00000163703.20	0.11	0.12	0.14	0.37	0.31	0.33
ENSG00000166762.19	0.05	0.05	0.08	0.24	0.2	0.2
ENSG00000171631.16	0.32	0.3	0.45	1.29	1.04	1.12
ENSG00000157992.12	0.06	0.15	0.13	0.49	0.4	0.39
ENSG00000274512.6	0.69	1.07	0.96	3.18	2.57	2.61
ENSG00000273145.1	0.63	0.85	0.97	3.01	2.41	2.36
ENSG00000284070.1	0	0.01	0.01	0.1	0.08	0.07
ENSG00000277701.5	0.01	0.02	0.01	0.12	0.09	0.09
ENSG00000248161.5	0.66	0.76	0.68	2.12	1.73	1.74
ENSG00000287191.1	0.47	0.68	0.47	2.97	2.34	2.36
ENSG00000137070.18	0.38	0.49	0.46	1.5	1.29	1.32
ENSG00000275902.1	0.43	0.53	0.48	1.33	1.12	1.18
ENSG00000142102.16	1.05	1.3	1.12	3.75	3.41	3.3
ENSG00000272444.1	0.04	0.23	0.11	1.26	1.07	1.01
ENSG00000255343.1	3.1	4.97	4.45	12.98	12.78	11.43
ENSG00000264443.1	0.04	0.06	0.06	0.29	0.26	0.22
ENSG00000167107.13	0.96	1.27	1.17	2.87	2.67	2.34
ENSG00000215912.12	0	0.01	0.01	0.07	0.06	0.05
ENSG00000243679.1	1.59	2.48	3.01	6.8	6.74	5.56
ENSG00000225873.4	0.05	0.08	0.1	0.37	0.33	0.26
ENSG00000159899.15	0.46	0.57	0.64	1.44	1.28	1.15
ENSG00000113790.11	0.52	0.58	0.74	1.98	1.78	1.55
ENSG00000174788.10	0	0.04	0.09	0.48	0.42	0.34
ENSG00000158106.14	1.89	1.93	2.13	5.44	4.95	4.8
ENSG00000164638.11	4.59	4.81	5.01	12.59	11.28	10.87
ENSG00000160781.17	0.38	0.44	0.48	4.09	3.7	3.42
ENSG00000179698.14	0.08	0.1	0.1	0.41	0.38	0.36
ENSG00000079150.18	1.11	1.26	1.36	3.21	3.01	2.79
ENSG00000220201.7	0.2	0.27	0.33	1.5	1.36	1.23
ENSG00000222009.8	0.12	0.19	0.23	0.96	0.87	0.77
ENSG00000233175.2	0.37	0.45	0.5	1.49	1.34	1.24
ENSG00000120075.6	1.86	2.13	2.05	5.01	4.66	4.34
ENSG00000127415.13	1.2	1.58	1.54	4.47	3.99	3.83
ENSG00000127324.9	0.96	0.84	1.13	4.02	3.94	3.72
ENSG00000138798.13	0.09	0.08	0.1	0.26	0.25	0.24
ENSG00000198089.16	0.62	0.62	0.73	2.61	2.52	2.27
ENSG00000138207.14	6.6	5.82	6.99	26.47	25.91	23.58
ENSG00000166741.8	23.84	23	24.81	58.8	58.03	53.37
ENSG00000114771.14	3.47	3.76	4.72	18.91	18.35	17.74
ENSG00000203880.12	0.94	1.04	1.18	2.82	2.81	2.7
ENSG00000257621.8	1.27	1.37	1.5	3.26	3.23	3.1
ENSG00000234420.7	0.19	0.24	0.25	0.78	0.8	0.75
ENSG00000262001.1	0.68	0.84	0.92	2.75	2.76	2.62
ENSG00000279108.1	0.29	0.5	0.39	4.12	4.08	3.88
ENSG00000272807.1	0.7	0.78	0.79	2.06	2.06	1.95
ENSG00000171658.8	2.73	2.83	2.94	7	6.91	6.72
ENSG00000186567.13	1.06	1.17	1.35	9.04	8.95	8.41
ENSG00000175449.14	0.25	0.24	0.3	0.66	0.6	0.56
ENSG00000271270.7	0.43	0.41	0.56	1.44	1.32	1.26
ENSG00000154957.14	0.98	0.93	1.2	2.65	2.52	2.32
ENSG00000204128.6	2.01	1.67	2.5	7.14	6.78	6.28
ENSG00000259954.1	0	0	0.03	0.14	0.13	0.12
ENSG00000139182.15	1.63	1.66	2.26	4.93	4.76	4.65
ENSG00000177990.12	0.17	0.17	0.23	0.5	0.48	0.46
ENSG00000153291.16	0.25	0.22	0.36	0.73	0.7	0.66
ENSG00000155961.5	0.26	0.23	0.33	0.7	0.67	0.61
ENSG00000233559.2	0.34	0.39	0.58	1.29	1.19	1.1
ENSG00000237036.5	0.32	0.4	0.5	1.01	0.93	0.9
ENSG00000213402.3	0	0.03	0.08	0.35	0.35	0.29
ENSG00000225138.8	0.18	0.26	0.37	1.18	1.11	1.05
ENSG00000271122.1	0.37	0.54	0.62	1.59	1.59	1.48
ENSG00000198157.11	1.28	1.44	1.68	3.52	3.5	3.29
ENSG00000213199.8	0.49	0.76	0.93	3.31	3.24	2.98
ENSG00000274372.5	0.06	0.1	0.13	0.55	0.55	0.5
ENSG00000005073.6	0.13	0.07	0.08	0.27	0.29	0.28
ENSG00000272836.1	0.17	0	0.05	0.55	0.62	0.55
ENSG00000224536.2	1.26	0.68	1.13	3.33	3.56	3.26
ENSG00000272636.4	0.05	0.01	0.03	0.15	0.16	0.14
ENSG00000274265.5	0.42	0.18	0.34	0.96	1	0.93
ENSG00000287539.1	0.49	0.17	0.37	2.38	2.24	2.46
ENSG00000100106.22	3.18	2.66	2.84	6.82	6.67	6.9
ENSG00000108176.15	4.36	3.32	3.59	10.26	9.88	10.17
ENSG00000105967.16	0.18	0.1	0.15	0.47	0.44	0.45
ENSG00000196417.13	0.2	0.11	0.17	0.47	0.46	0.49
ENSG00000272501.1	0.15	0.06	0.09	0.4	0.38	0.41
ENSG00000127419.17	1.56	1.12	1.33	3.19	3.23	3.24
ENSG00000229425.3	0.06	0.03	0.03	0.23	0.24	0.24
ENSG00000117281.16	0.01	0	0	0.05	0.05	0.05
ENSG00000254338.1	0.33	0.14	0.17	0.95	0.96	1
ENSG00000160191.18	0.5	0.35	0.38	1.04	0.99	0.98
ENSG00000168743.13	1.26	0.83	0.85	3.26	3.05	3.06
ENSG00000089199.10	1.24	0.9	0.86	3.8	3.56	3.7
ENSG00000175745.14	1.31	1.03	1.07	3.23	3.04	3.16
ENSG00000263004.2	1.01	0.65	0.78	3.12	2.88	2.99
ENSG00000158373.8	4.03	2.67	3.04	11.8	10.84	11
ENSG00000163683.12	3.49	2.69	2.85	7.87	7.32	7.45
ENSG00000137809.17	0.04	0.02	0.02	0.09	0.09	0.1
ENSG00000233822.5	0.13	0.07	0.08	0.29	0.28	0.32
ENSG00000101986.12	0.58	0.46	0.41	1.24	1.21	1.43
ENSG00000255328.1	0.06	0.02	0.02	0.27	0.25	0.33
ENSG00000258708.1	0.69	0.55	0.55	1.43	1.38	1.61
ENSG00000236204.6	0.09	0.06	0.04	0.29	0.27	0.32
ENSG00000260400.1	0.25	0.17	0.15	0.79	0.71	0.88
ENSG00000285188.1	0.03	0.01	0	0.18	0.16	0.2
ENSG00000267022.1	0.4	0.22	0.32	0.97	0.98	1.09
ENSG00000279199.1	0.07	0	0.04	0.29	0.29	0.35
ENSG00000111816.8	0.79	0.67	0.76	1.62	1.72	1.88
ENSG00000159915.13	0.09	0.05	0.07	0.27	0.3	0.33
ENSG00000130477.16	0.1	0.06	0.08	0.29	0.3	0.32
ENSG00000113532.13	1.13	0.88	1.11	2.45	2.53	2.66
ENSG00000229719.5	0.28	0.19	0.27	0.65	0.67	0.72
ENSG00000256673.1	0.61	0.08	0.23	2.63	2.34	3.01
ENSG00000196967.11	0.06	0.03	0.05	0.16	0.15	0.18
ENSG00000253215.1	0.51	0.23	0.4	1.34	1.26	1.58
ENSG00000173275.13	0.72	0.53	0.58	1.32	1.36	1.59
ENSG00000081853.15	0.07	0.04	0.06	0.18	0.19	0.22
ENSG00000138380.18	0.09	0.04	0.07	0.32	0.33	0.4
ENSG00000248092.8	0.25	0.17	0.22	0.58	0.6	0.71
ENSG00000139865.16	0.04	0.01	0.02	0.1	0.1	0.12
ENSG00000273367.1	0.44	0	0.26	1.39	1.45	1.84
ENSG00000106483.12	1.42	0.78	1.25	2.9	2.52	2.81
ENSG00000158406.6	1.16	0.67	0.93	2.41	2.05	2.2
ENSG00000160255.18	0.11	0.03	0.09	0.23	0.19	0.22
ENSG00000250722.6	0.16	0.05	0.14	0.32	0.3	0.31
ENSG00000186496.12	0.15	0.09	0.18	0.32	0.31	0.36
ENSG00000197935.7	0.09	0.06	0.12	0.26	0.23	0.3
ENSG00000261663.1	0.21	0.11	0.24	0.6	0.54	0.73
ENSG00000155974.13	0.2	0.12	0.2	0.43	0.41	0.5
ENSG00000165923.16	0.09	0.04	0.08	0.24	0.22	0.26
ENSG00000145431.11	0.82	0.61	0.89	1.77	1.71	1.91
ENSG00000189195.15	0.07	0.04	0.07	0.19	0.19	0.21
ENSG00000213799.13	0.37	0.3	0.41	0.85	0.83	0.88
ENSG00000272168.8	0.07	0.04	0.07	0.2	0.19	0.2
ENSG00000148702.15	0.46	0.23	0.43	1.43	1.24	1.39
ENSG00000287126.1	0.82	0.47	0.85	2.1	1.89	2.07
ENSG00000254860.6	0.23	0.14	0.23	0.73	0.65	0.75
ENSG00000187391.22	0.02	0.01	0.02	0.06	0.05	0.06
ENSG00000247828.8	0.08	0.05	0.08	0.23	0.19	0.23
ENSG00000163071.11	0.64	0.75	0.79	1.66	1.67	1.85
ENSG00000178700.9	0.64	0.8	0.79	1.84	1.87	2.04
ENSG00000110318.15	0.32	0.35	0.43	0.97	0.94	1.04
ENSG00000184465.16	0.14	0.18	0.2	0.43	0.41	0.47
ENSG00000188321.14	0.22	0.31	0.31	1.15	1.06	1.24
ENSG00000117245.13	0.12	0.16	0.13	0.48	0.44	0.49
ENSG00000118762.8	2.84	3.38	3.08	7.35	7.1	7.59
ENSG00000115596.4	0.05	0.21	0.23	1.19	1.1	1.23
ENSG00000263753.8	0.65	0.82	0.85	1.88	1.82	1.92
ENSG00000181666.18	0.75	0.99	0.97	3.12	2.95	3.24
ENSG00000273064.1	0.14	0.19	0.22	0.83	0.79	0.86
ENSG00000135407.10	0.01	0.06	0.06	0.4	0.4	0.44
ENSG00000285815.1	0.31	0.38	0.36	0.87	0.87	0.92
ENSG00000116785.14	0.07	0.14	0.16	0.66	0.67	0.71
ENSG00000213463.5	1.45	1.62	1.79	4.78	4.76	5.02
ENSG00000248538.8	0.12	0.13	0.14	0.31	0.31	0.32
ENSG00000175395.16	0.42	0.4	0.33	1.12	1.23	1.24
ENSG00000272994.1	0.37	0.36	0.3	0.82	0.87	0.91
ENSG00000136870.11	1.23	1.24	1.14	2.69	2.83	2.89
ENSG00000152439.13	0.27	0.27	0.26	0.61	0.64	0.68
ENSG00000274363.1	0.04	0.04	0.03	0.36	0.4	0.42
ENSG00000184481.17	0.27	0.29	0.23	0.72	0.77	0.86
ENSG00000269939.1	0.2	0.22	0.15	0.81	0.88	0.98
ENSG00000131781.13	0.12	0.13	0.1	0.46	0.47	0.53
ENSG00000175066.16	0.35	0.36	0.33	0.79	0.83	0.9
ENSG00000121417.14	0.72	0.68	0.69	1.56	1.68	1.82
ENSG00000151320.11	0.04	0.04	0.04	0.11	0.12	0.13
ENSG00000174099.12	2.08	1.92	1.85	4.39	4.63	4.99
ENSG00000197841.15	0.78	0.71	0.69	2.04	2.26	2.42
ENSG00000117758.14	2.03	1.92	1.84	6.48	6.2	6.68
ENSG00000089692.9	0.14	0.12	0.1	0.55	0.52	0.58
ENSG00000151090.20	0.34	0.33	0.3	0.97	0.9	1
ENSG00000146859.6	1.65	1.72	1.47	4.68	4.44	4.85
ENSG00000234028.3	0.11	0.11	0.05	0.71	0.68	0.78
ENSG00000134698.11	0.41	0.47	0.45	1.03	1.04	1.07
ENSG00000183153.7	0.26	0.32	0.28	0.85	0.86	0.88
ENSG00000119681.12	0.44	0.48	0.44	1.26	1.22	1.29
ENSG00000170382.12	0.32	0.35	0.3	1.52	1.46	1.58
ENSG00000123739.11	1.28	1.4	1.2	3.64	3.67	3.71
ENSG00000162086.16	0.53	0.54	0.5	1.37	1.38	1.44
ENSG00000185477.5	0.55	0.61	0.54	1.37	1.27	1.44
ENSG00000250286.2	0.03	0.07	0.01	0.56	0.48	0.62
ENSG00000140265.13	0.66	0.63	0.52	1.85	1.7	2.02
ENSG00000198440.9	0.08	0.09	0.07	0.22	0.21	0.25
ENSG00000179240.13	0.12	0.13	0.12	0.28	0.27	0.31
ENSG00000184995.7	0.24	0.35	0.3	1.92	1.85	2.15
ENSG00000283709.1	0.01	0.02	0.03	0.32	0.29	0.37
ENSG00000119283.16	0.06	0.08	0.08	0.27	0.26	0.31
ENSG00000160200.18	0.16	0.17	0.17	0.39	0.38	0.44
ENSG00000134986.14	0.89	0.82	0.91	2.46	2.38	2.63
ENSG00000172247.4	0.04	0.04	0.05	0.22	0.21	0.24
ENSG00000115414.21	14.35	13.75	14.62	33.18	32.12	36.17
ENSG00000138378.19	2.38	2.35	2.37	5.34	5.19	5.88
ENSG00000106261.17	0.98	0.92	0.94	2.74	2.57	2.97
ENSG00000117407.17	0.03	0.03	0.04	0.39	0.35	0.43
ENSG00000110693.19	0.01	0.01	0.01	0.06	0.06	0.07
ENSG00000138696.11	1.77	1.89	1.79	4.26	4.31	4.82
ENSG00000154065.17	0.82	0.85	0.85	1.93	1.98	2.17
ENSG00000108924.14	0.32	0.26	0.25	1.23	1.21	1.41
ENSG00000131378.14	0.26	0.23	0.23	0.94	0.96	1.11
ENSG00000089335.21	1.66	1.81	2.03	7.05	6.96	7.9
ENSG00000162599.17	0.15	0.16	0.17	0.42	0.42	0.46
ENSG00000224078.15	0.14	0.15	0.16	0.35	0.35	0.38
ENSG00000215182.8	0.08	0.11	0.1	0.44	0.44	0.48
ENSG00000173852.15	11.73	13.04	12.4	29.72	30.25	32.21
ENSG00000285338.1	2.06	2.28	2.24	5.03	5.17	5.45
ENSG00000166197.17	13.46	13.64	13.63	31.02	31.05	32.57
ENSG00000102804.15	4.76	4.73	5.14	15.08	15.19	16.18
ENSG00000244879.8	0.5	0.5	0.54	1.85	1.86	1.99
ENSG00000038427.16	2.97	3.1	3.21	7.98	8.12	8.61
ENSG00000171931.13	0.06	0.1	0.17	2.56	2.6	2.88
ENSG00000069020.18	0.32	0.33	0.34	0.93	0.92	1
ENSG00000267680.5	0.47	0.53	0.54	2.05	2.03	2.23
ENSG00000101104.13	0.54	0.62	0.7	3.05	3.01	3.24
ENSG00000150347.17	0.22	0.23	0.26	0.95	0.94	1.02
ENSG00000082196.21	0.01	0.01	0.03	0.18	0.18	0.2
ENSG00000125772.14	3.15	3.17	3.48	7.27	7.43	7.88
ENSG00000005421.9	0.08	0.1	0.16	0.86	0.9	0.95
ENSG00000164418.22	0.09	0.09	0.11	0.35	0.36	0.38
ENSG00000145012.14	0.69	0.61	0.75	2.56	2.67	2.99
ENSG00000230590.11	0.19	0.15	0.22	1.04	1.11	1.2
ENSG00000121716.20	0.47	0.44	0.56	1.66	1.68	1.89
ENSG00000169031.21	0.27	0.23	0.36	1.38	1.37	1.56
ENSG00000109436.8	1.42	1.3	1.55	4.3	4.23	4.63
ENSG00000164631.19	1.08	0.94	1.16	2.86	2.81	3.09
ENSG00000118596.12	0.29	0.22	0.29	0.74	0.73	0.83
ENSG00000005108.16	0.64	0.57	0.65	1.71	1.7	1.99
ENSG00000145192.13	0.33	0.27	0.39	1.84	1.77	2.14
ENSG00000198156.10	0.24	0.14	0.18	1.26	1.29	1.45
ENSG00000180287.17	0.69	0.55	0.58	2.22	2.19	2.4
ENSG00000261360.1	0.09	0.08	0.08	0.22	0.22	0.24
ENSG00000000971.16	3.05	2.27	2.97	15.78	15.49	16.99
ENSG00000078018.21	0.3	0.24	0.31	1.71	1.66	1.81
ENSG00000241322.11	0.22	0.16	0.18	1.32	1.32	1.43
ENSG00000135318.12	2.34	2.2	2.21	6.73	6.68	7.24
ENSG00000138757.15	3.29	3.22	3.23	7.72	7.75	8.27
ENSG00000143355.16	0.06	0.05	0.06	0.16	0.16	0.17
ENSG00000173230.15	1.61	1.35	1.58	3.62	3.54	3.82
ENSG00000189180.16	0.92	0.8	0.91	2.25	2.12	2.42
ENSG00000157657.14	0.8	0.69	0.73	1.85	1.78	1.96
ENSG00000146587.18	0.84	0.75	0.83	1.88	1.77	1.93
ENSG00000235703.6	0.02	0.01	0.02	0.15	0.14	0.16
ENSG00000275395.6	0.26	0.23	0.26	0.71	0.68	0.74
ENSG00000159882.13	0.39	0.31	0.42	0.85	0.95	0.88
ENSG00000283486.2	0.72	0.63	0.85	1.96	2.17	2.02
ENSG00000073605.19	0.2	0.17	0.3	0.93	1.04	1
ENSG00000166704.12	0.11	0.08	0.15	0.51	0.57	0.55
ENSG00000174473.16	0.02	0.01	0.03	0.15	0.17	0.16
ENSG00000262468.6	0.15	0.13	0.19	0.44	0.45	0.43
ENSG00000188818.12	0.29	0.26	0.36	1.03	1.05	1
ENSG00000214021.16	0.1	0.07	0.14	0.55	0.55	0.52
ENSG00000184492.6	0.14	0.11	0.19	0.46	0.47	0.43
ENSG00000245149.4	0.04	0.03	0.07	0.21	0.23	0.2
ENSG00000263002.8	0.23	0.16	0.31	0.93	0.99	0.89
ENSG00000247400.4	0.05	0.02	0.1	0.35	0.34	0.38
ENSG00000250486.5	0.09	0.08	0.13	0.27	0.27	0.29
ENSG00000226200.7	0.09	0.08	0.13	0.36	0.37	0.4
ENSG00000270127.2	0.11	0.09	0.14	0.45	0.47	0.5
ENSG00000169432.18	0.77	0.76	0.95	2.07	2.15	2.17
ENSG00000170537.13	0.65	0.62	0.81	1.56	1.61	1.65
ENSG00000204946.10	0.43	0.4	0.57	1.29	1.36	1.41
ENSG00000223705.9	1.07	1.13	1.69	3.76	3.97	3.85
ENSG00000206344.7	0.06	0.05	0.15	0.39	0.41	0.4
ENSG00000213658.12	0	0	0.01	0.04	0.04	0.04
ENSG00000273382.1	0.32	0.32	0.45	0.82	0.89	0.89
ENSG00000113108.20	0.39	0.47	0.76	1.53	1.64	1.62
ENSG00000214029.6	0.09	0.11	0.15	0.27	0.29	0.29
ENSG00000255624.3	0.38	0.52	0.73	1.56	1.68	1.69
ENSG00000238105.7	0.09	0.12	0.14	0.3	0.32	0.33
ENSG00000206530.11	0.11	0.13	0.18	0.41	0.43	0.45
ENSG00000224127.1	0.12	0.14	0.24	0.67	0.72	0.74
ENSG00000006071.16	0.05	0.06	0.08	0.19	0.18	0.19
ENSG00000266302.6	0.37	0.44	0.58	1.27	1.23	1.23
ENSG00000234771.3	0.51	0.57	0.7	1.8	1.78	1.78
ENSG00000248323.7	0.61	0.69	0.83	1.78	1.75	1.77
ENSG00000257052.1	0	0	0.03	0.19	0.2	0.19
ENSG00000144642.22	0.01	0.01	0.02	0.07	0.07	0.07
ENSG00000249961.10	0	0	0.01	0.05	0.05	0.05
ENSG00000132639.13	1.53	1.54	1.83	4.27	4.76	4.64
ENSG00000167380.17	0.9	0.92	1.13	3.23	3.48	3.52
ENSG00000138613.14	2.01	2.09	2.11	5.14	5.56	5.43
ENSG00000180318.4	8.55	9.11	9.41	19.91	21.54	20.96
ENSG00000152661.9	4.4	4.63	4.78	12.47	13.73	13.5
ENSG00000186765.12	0.23	0.24	0.26	0.67	0.73	0.72
ENSG00000165929.13	1.31	1.44	1.5	3.24	3.56	3.53
ENSG00000198040.11	0.43	0.51	0.52	1.72	2.01	1.91
ENSG00000184208.12	0.87	0.76	0.87	2.7	3.23	3.11
ENSG00000231683.6	0.33	0.23	0.25	1.31	1.59	1.49
ENSG00000240219.1	0.04	0.01	0.02	0.39	0.48	0.46
ENSG00000049192.15	0.01	0.01	0.01	0.06	0.07	0.07
ENSG00000196227.11	1.49	1.48	1.44	3.18	3.57	3.43
ENSG00000184922.14	2.96	2.6	2.91	6.41	6.86	6.93
ENSG00000140450.9	0.14	0.08	0.13	0.6	0.68	0.67
ENSG00000273240.1	0.05	0	0.04	0.4	0.45	0.44
ENSG00000118407.15	0.1	0.09	0.1	0.31	0.34	0.35
ENSG00000144802.11	0.24	0.21	0.25	1	1.07	1.11
ENSG00000092969.12	2.38	2.02	2.22	7.25	7.51	7.58
ENSG00000198722.14	0.58	0.52	0.55	1.3	1.35	1.35
ENSG00000235269.2	2	1.72	1.89	4.42	4.63	4.62
ENSG00000249592.6	0.38	0.32	0.35	0.94	1	1
ENSG00000170909.13	0.09	0.07	0.11	0.53	0.59	0.57
ENSG00000165124.18	1.41	1.39	1.42	3.23	3.4	3.39
ENSG00000172572.7	1.14	1.05	1.13	3.93	4.29	4.22
ENSG00000169359.16	0.82	0.76	0.89	2.37	2.38	2.28
ENSG00000073417.15	2.38	2.38	2.6	6.76	6.81	6.6
ENSG00000119938.9	3.56	3.45	3.68	9.09	9.05	8.85
ENSG00000278816.1	0	0	0	0.35	0.35	0.34
ENSG00000086062.13	14.17	12.65	13.19	60.17	60.3	58.95
ENSG00000182326.15	10.38	9.8	9.76	33.74	34.33	33.53
ENSG00000179532.13	0.11	0.1	0.11	0.5	0.52	0.49
ENSG00000205707.11	2.51	2.37	2.55	6.21	6.37	6.12
ENSG00000154059.11	2.26	2.22	2.31	5.69	5.74	5.6
ENSG00000273033.2	0.44	0.4	0.44	1.46	1.48	1.43
ENSG00000117983.17	1.75	1.38	1.79	6.64	6.44	6.56
ENSG00000285330.1	1.14	0.82	1.12	4.55	4.54	4.48
ENSG00000250565.7	1.26	1.09	1.24	3.07	3.1	3.13
ENSG00000196922.10	0.82	0.75	0.84	2.18	2.22	2.23
ENSG00000266208.1	2.64	2.48	2.8	6.78	6.91	6.96
ENSG00000003436.16	2.92	2.61	2.8	15.3	15.96	16.06
ENSG00000223745.8	0.13	0.13	0.14	1.34	1.37	1.37
ENSG00000117899.11	4.59	4.62	4.91	17.74	18.33	18.28
ENSG00000170049.10	0.08	0.08	0.09	0.4	0.41	0.41
ENSG00000108846.16	15.71	14.62	15.66	69.79	69.53	70.23
ENSG00000054277.14	9.06	8.98	9.07	35.53	35.26	35.37
ENSG00000286379.1	0	0	0	0.03	0.03	0.03
ENSG00000286341.1	0	0	0	0.05	0.05	0.05
ENSG00000168314.18	0	0	0	0.01	0.01	0.01
ENSG00000091536.19	0	0	0	0.02	0.02	0.02
ENSG00000134121.10	0	0	0	0.02	0.02	0.02
ENSG00000124602.10	0.66	0.62	0.68	1.86	1.85	1.87
ENSG00000039068.20	9.41	9.02	9.25	26.53	25.94	26.65
ENSG00000086289.12	23.68	22.68	23.35	71.4	70	71.24
ENSG00000147475.17	1.67	1.85	1.96	5.29	5.58	5.65
ENSG00000198105.16	0.44	0.5	0.57	1.89	1.98	2
ENSG00000164220.7	4.44	4.48	4.91	14.71	15.63	15.87
ENSG00000122376.12	3.79	3.8	4.07	9.39	9.7	9.85
ENSG00000221978.12	3.99	4.14	4.34	9.32	9.57	9.72
ENSG00000090530.10	1.97	1.8	2.08	4.48	4.65	4.73
ENSG00000144455.14	2.22	2.07	2.38	5.32	5.53	5.66
ENSG00000188153.14	0.99	0.97	1.03	2.77	2.79	2.9
ENSG00000251432.7	0.29	0.26	0.31	1.51	1.51	1.58
ENSG00000106804.8	3.48	3.07	3.39	11.18	11.63	12.02
ENSG00000174282.12	3.86	3.62	3.88	8.78	8.95	9.25
ENSG00000176907.5	11.3	12.12	12.16	31.61	32.4	31.7
ENSG00000253210.2	0.61	0.66	0.65	2.58	2.65	2.59
ENSG00000114270.18	3.65	4.2	3.84	14.02	14.79	14.34
ENSG00000277443.3	9.38	9.96	9.46	26.95	28.13	27.19
ENSG00000166473.17	0.19	0.21	0.23	0.68	0.7	0.69
ENSG00000167615.17	5.23	6.13	6.18	18.31	18.55	18.5
ENSG00000235531.11	0.25	0.28	0.29	0.75	0.77	0.77
ENSG00000114423.23	0.41	0.41	0.45	0.98	1	0.99
ENSG00000262580.5	0.25	0.25	0.36	1.82	1.86	1.82
ENSG00000167785.9	0.45	0.45	0.51	1.55	1.54	1.58
ENSG00000102287.19	2.11	2.51	2.84	12.35	12.28	12.55
ENSG00000173209.23	1.65	1.77	1.98	6.23	6.28	6.27
ENSG00000149212.12	0.45	0.39	0.36	1.12	1.1	1.16
ENSG00000166106.4	0.5	0.43	0.4	1.27	1.32	1.36
ENSG00000101333.18	0.91	0.89	0.77	2.68	2.69	2.68
ENSG00000223764.2	0.18	0.15	0.11	0.93	0.91	0.92
ENSG00000258727.1	0.88	0.61	0.55	4.8	4.65	4.55
ENSG00000188493.15	4.67	4.32	4.07	10.74	10.47	10.5
ENSG00000235706.8	0.18	0.14	0.12	0.77	0.73	0.74
ENSG00000121851.13	2.3	1.73	2.03	5.75	6.11	5.87
ENSG00000120093.12	1.18	0.95	1.08	2.85	2.87	2.79
ENSG00000139946.10	0.77	0.56	0.65	2.36	2.41	2.27
ENSG00000169242.12	3.47	3.14	3.23	9.83	10.26	9.76
ENSG00000081052.14	0.95	0.75	0.78	3.29	3.39	3.29
ENSG00000185950.9	1.9	1.71	1.79	5.05	5.15	5.03
ENSG00000086300.16	0.84	0.83	0.79	1.97	2.06	2.04
ENSG00000153822.15	0.53	0.5	0.52	2.04	2.12	2.06
ENSG00000153904.21	2.29	2.26	2.3	10.36	11	10.47
ENSG00000125730.17	8.43	7.73	7.42	18.9	19.67	19.36
ENSG00000197769.6	0.23	0.18	0.16	0.85	0.93	0.89
ENSG00000139574.9	0.45	0.32	0.35	2.35	2.67	2.54
ENSG00000157514.17	1.9	1.75	1.68	4.04	4.33	4.29
ENSG00000159917.17	0.45	0.4	0.4	1.3	1.38	1.38
ENSG00000157542.11	0.03	0.05	0.04	0.15	0.16	0.16
ENSG00000244055.2	0.09	0.14	0.12	0.36	0.4	0.38
ENSG00000267121.6	0.26	0.44	0.38	1.4	1.52	1.47
ENSG00000267296.2	0.64	0.76	0.78	1.61	1.72	1.68
ENSG00000196338.14	0.15	0.25	0.24	1.04	1.08	1.07
ENSG00000204305.15	0.18	0.36	0.3	1.53	1.6	1.53
ENSG00000247315.4	7.27	8.27	8.09	18.97	19.62	18.89
ENSG00000227124.11	0.1	0.13	0.15	0.36	0.38	0.36
ENSG00000260711.2	0.05	0.07	0.09	0.27	0.28	0.27
ENSG00000214548.18	0.01	0.02	0.02	0.06	0.06	0.06
ENSG00000261971.8	0.11	0.19	0.2	0.52	0.55	0.52
ENSG00000125848.10	1.1	1.12	1.29	3.75	4.03	3.86
ENSG00000174652.20	0.48	0.47	0.59	1.56	1.7	1.59
ENSG00000223891.6	0.14	0.09	0.15	0.6	0.64	0.6
ENSG00000269486.2	0.39	0.22	0.53	2.54	2.73	2.6
ENSG00000176896.8	0.18	0.16	0.18	0.51	0.54	0.51
ENSG00000197249.14	0.3	0.17	0.36	2.41	2.69	2.4
ENSG00000004846.17	0.04	0.04	0.07	0.25	0.28	0.24
ENSG00000170345.10	0.69	0.68	0.81	1.75	1.9	1.69
ENSG00000123700.5	0.19	0.23	0.26	1.05	1.21	1.1
ENSG00000157343.9	0.25	0.3	0.31	1.13	1.3	1.16
ENSG00000273142.1	0.27	0.3	0.44	1.86	2.21	1.93
ENSG00000126562.17	0.11	0.1	0.17	0.91	1.04	0.91
ENSG00000259065.2	0.31	0.3	0.35	0.94	1.06	0.94
ENSG00000169439.12	1.25	1.23	1.32	4.22	4.73	4.39
ENSG00000263711.6	1.58	1.5	1.63	3.53	3.86	3.67
ENSG00000232931.6	0.14	0.17	0.2	0.92	1.1	0.99
ENSG00000240875.6	0.08	0.08	0.11	0.4	0.47	0.43
ENSG00000139304.16	0.02	0.03	0.02	0.18	0.21	0.17
ENSG00000250067.12	0.2	0.31	0.27	1.84	2.05	1.67
ENSG00000216895.9	1.03	1.06	1.14	2.52	2.74	2.44
ENSG00000226674.11	0.05	0.06	0.06	0.27	0.32	0.27
ENSG00000153363.13	0.73	0.86	0.92	2.32	2.44	2.27
ENSG00000181392.17	0.03	0.05	0.07	0.43	0.47	0.42
ENSG00000049246.15	0.22	0.3	0.31	0.82	0.88	0.79
ENSG00000076344.16	0.15	0.19	0.2	0.56	0.6	0.53
ENSG00000102878.18	0.26	0.41	0.32	1.87	1.91	1.7
ENSG00000112419.14	0.57	0.64	0.66	2.02	2.15	1.93
ENSG00000227953.7	0.03	0.06	0.05	0.38	0.4	0.36
ENSG00000243716.10	0.65	0.74	0.73	1.76	1.82	1.68
ENSG00000181274.7	1.59	1.91	1.71	6.4	6.77	6.16
ENSG00000272068.1	1.69	2.29	2.08	8.3	9	8
ENSG00000168772.11	0.12	0.03	0.15	0.34	0.34	0.33
ENSG00000267871.6	0.14	0.04	0.2	0.44	0.43	0.44
ENSG00000165269.13	0.12	0.07	0.2	0.44	0.46	0.4
ENSG00000249087.7	0.18	0.12	0.27	0.46	0.46	0.44
ENSG00000157551.19	0.02	0.01	0.03	0.06	0.07	0.07
ENSG00000230943.3	0.03	0.01	0.05	0.13	0.16	0.16
ENSG00000144891.19	0.09	0.05	0.12	0.34	0.45	0.42
ENSG00000204248.12	0.01	0	0.03	0.16	0.22	0.21
ENSG00000181894.15	0.39	0.37	0.53	1.11	1.29	1.3
ENSG00000224081.9	0.02	0.02	0.03	0.08	0.09	0.09
ENSG00000196739.15	0.29	0.32	0.42	0.92	1.05	1.02
ENSG00000255248.9	0.11	0.12	0.15	0.33	0.38	0.37
ENSG00000166405.15	0.16	0.13	0.17	0.41	0.46	0.45
ENSG00000279443.1	0.97	0.9	1.02	2.2	2.4	2.41
ENSG00000134548.11	2.53	2.33	2.79	5.98	6.61	6.71
ENSG00000254602.2	0.04	0.01	0.07	0.42	0.5	0.5
ENSG00000156265.16	0.13	0.08	0.16	0.47	0.54	0.56
ENSG00000162994.16	0.18	0.15	0.19	0.43	0.51	0.51
ENSG00000163141.20	0.04	0.03	0.06	0.17	0.22	0.18
ENSG00000140543.15	0.06	0.03	0.08	0.28	0.38	0.29
ENSG00000146856.14	0.32	0.23	0.37	0.85	1.09	0.89
ENSG00000163739.5	2.56	2.53	3.06	6.76	8.21	7.09
ENSG00000272720.1	0.04	0.06	0.08	0.66	0.88	0.75
ENSG00000273759.1	0.4	0.09	0.38	1.48	1.94	1.78
ENSG00000088756.13	0.07	0.03	0.07	0.18	0.24	0.21
ENSG00000137968.16	0.08	0.04	0.08	0.18	0.22	0.2
ENSG00000125122.16	0.28	0.19	0.3	0.59	0.72	0.61
ENSG00000197050.11	0.33	0.22	0.3	0.59	0.75	0.62
ENSG00000187554.14	0.06	0.04	0.01	0.12	0.15	0.13
ENSG00000160961.12	0.15	0.13	0.09	0.28	0.31	0.29
ENSG00000276445.1	0.89	0.83	0.48	1.71	1.92	1.7
ENSG00000105737.9	0.09	0.05	0.02	0.3	0.31	0.29
ENSG00000151892.16	0.5	0.39	0.32	1.16	1.23	1.15
ENSG00000167037.19	0.23	0.15	0.14	0.47	0.51	0.48
ENSG00000260774.1	0.07	0.03	0.02	0.2	0.22	0.19
ENSG00000115339.14	0.03	0.01	0	0.09	0.09	0.08
ENSG00000058091.17	0.04	0.03	0.01	0.11	0.11	0.11
ENSG00000066923.18	0.16	0.13	0.1	0.3	0.31	0.3
ENSG00000231784.8	0.16	0.2	0.04	0.38	0.35	0.34
ENSG00000259826.1	0.22	0.19	0.04	0.42	0.35	0.4
ENSG00000182742.6	0.11	0.11	0.02	0.3	0.25	0.27
ENSG00000259363.6	0.05	0.05	0.02	0.11	0.09	0.11
ENSG00000105479.16	0.05	0.01	0.01	0.15	0.1	0.08
ENSG00000269533.5	0.09	0	0.02	0.37	0.22	0.22
ENSG00000287114.1	0.95	0.62	0.63	2.26	1.62	1.46
ENSG00000171747.9	0.28	0.24	0.09	0.83	0.49	0.54
ENSG00000228775.8	0.02	0.02	0	0.08	0.05	0.05
ENSG00000142233.14	0.07	0.05	0.03	0.21	0.15	0.14
ENSG00000261773.1	0.83	0.61	0.47	1.89	1.35	1.36
ENSG00000183971.10	0.47	0.36	0.2	1.05	0.84	0.79
ENSG00000183281.15	0.04	0.02	0.01	0.12	0.09	0.09
ENSG00000267666.2	0.13	0.09	0.04	0.4	0.31	0.3
ENSG00000224063.6	0.31	0.12	0.21	0.58	0.57	0.52
ENSG00000226445.2	0.08	0.01	0.03	0.23	0.22	0.2
ENSG00000130653.16	0.1	0.02	0.05	0.24	0.24	0.23
ENSG00000204219.11	0.12	0.04	0.06	0.26	0.27	0.25
ENSG00000171962.18	0.12	0.06	0.05	0.22	0.2	0.18
ENSG00000249641.2	0.35	0.09	0.08	0.71	0.74	0.63
ENSG00000249464.6	0.02	0	0	0.04	0.03	0.03
ENSG00000268573.1	0.29	0.11	0.14	0.51	0.42	0.38
ENSG00000240207.7	0.15	0.05	0.09	0.34	0.25	0.24
ENSG00000261485.1	0.16	0.02	0.07	0.39	0.26	0.31
ENSG00000261829.1	0.5	0.2	0.23	1.14	0.85	0.92
ENSG00000062370.17	0.16	0.18	0.37	0.91	0.99	1.1
ENSG00000259946.1	0	0	0.03	0.12	0.13	0.16
ENSG00000186017.15	0.63	0.72	0.89	1.7	1.76	2
ENSG00000114857.18	0.56	0.59	0.77	1.48	1.46	1.7
ENSG00000188573.8	0	0.02	0.07	0.32	0.32	0.39
ENSG00000274769.1	2.99	3.27	4.1	9.05	9.51	10.45
ENSG00000225793.3	0.03	0.03	0.04	0.08	0.08	0.09
ENSG00000251209.9	0.01	0.01	0.02	0.07	0.07	0.08
ENSG00000151655.19	0.83	0.81	0.96	2.79	2.94	3.54
ENSG00000251562.8	6.52	7.11	8.82	30.36	30.87	39.15
ENSG00000205085.13	0.01	0.02	0.04	0.28	0.3	0.39
ENSG00000223749.11	0.44	0.47	0.62	1.9	1.99	2.46
ENSG00000113916.18	1.24	1.22	1.52	2.95	2.86	3.34
ENSG00000286315.1	0.05	0.03	0.13	0.61	0.56	0.71
ENSG00000152292.17	0.04	0.05	0.08	0.33	0.33	0.42
ENSG00000171408.14	0.18	0.22	0.28	0.78	0.77	0.93
ENSG00000144026.12	0.39	0.41	0.49	1.27	1.23	1.44
ENSG00000186088.16	0.43	0.47	0.53	1.16	1.1	1.31
ENSG00000261326.4	0.11	0.06	0.18	0.4	0.46	0.53
ENSG00000172382.10	0.12	0.08	0.15	0.38	0.4	0.46
ENSG00000197016.12	0.09	0.07	0.11	0.3	0.34	0.38
ENSG00000167578.18	0.11	0.06	0.12	0.27	0.29	0.36
ENSG00000149243.16	0.07	0.06	0.09	0.18	0.19	0.25
ENSG00000152217.20	0.14	0.11	0.16	0.36	0.37	0.46
ENSG00000259865.1	1.42	1.31	1.73	3.21	3.24	3.99
ENSG00000220785.7	0.04	0.05	0.17	0.29	0.25	0.35
ENSG00000171502.15	0.01	0.01	0.02	0.04	0.04	0.05
ENSG00000260285.1	0.09	0.13	0.17	0.28	0.28	0.35
ENSG00000121413.13	0.04	0.07	0.09	0.19	0.19	0.23
ENSG00000169203.16	0.22	0.29	0.37	0.7	0.67	0.79
ENSG00000250432.5	0.07	0.11	0.17	0.37	0.36	0.44
ENSG00000170919.16	0.09	0.13	0.18	0.5	0.42	0.53
ENSG00000265218.1	0.06	0.13	0.17	0.62	0.49	0.66
ENSG00000259891.1	0.28	0.45	0.52	1.47	1.22	1.64
ENSG00000271327.1	0.09	0.16	0.19	0.55	0.48	0.61
ENSG00000251584.2	0.23	0.3	0.37	0.74	0.61	0.77
ENSG00000272402.1	0.13	0.37	0.46	1.23	1.06	1.36
ENSG00000268471.6	0.13	0.12	0.22	0.46	0.39	0.53
ENSG00000270062.1	0.44	0.55	0.85	1.75	1.35	1.95
ENSG00000105261.7	0.04	0	0.19	0.6	0.39	0.6
ENSG00000236255.2	0.14	0.13	0.21	0.45	0.34	0.41
ENSG00000282246.1	0.26	0.22	0.48	1.16	0.83	1.06
ENSG00000205413.8	0.21	0.18	0.3	0.56	0.5	0.6
ENSG00000260751.2	0.19	0.09	0.34	0.77	0.65	0.84
ENSG00000278090.3	0.03	0.03	0.06	0.15	0.13	0.16
ENSG00000110723.12	0.01	0.01	0.02	0.05	0.04	0.05
ENSG00000273230.1	0.72	0.69	0.96	1.91	1.61	1.97
ENSG00000274925.1	0.16	0.17	0.33	0.63	0.63	0.69
ENSG00000203392.3	0.06	0.05	0.12	0.25	0.23	0.25
ENSG00000287562.1	0.15	0.13	0.24	0.42	0.41	0.43
ENSG00000133624.13	0.61	0.6	0.94	2	1.65	1.91
ENSG00000205334.2	0.05	0.05	0.11	0.32	0.26	0.3
ENSG00000152582.14	0.05	0.04	0.08	0.21	0.17	0.2
ENSG00000187566.6	0.43	0.36	0.62	1.43	1.19	1.32
ENSG00000239704.11	0.81	0.61	1.19	3.21	2.93	3.05
ENSG00000227210.2	0.06	0.05	0.08	0.2	0.18	0.18
ENSG00000281468.1	1.63	1.47	2.07	4.72	4.13	4.29
ENSG00000119397.18	0.17	0.22	0.28	0.66	0.57	0.62
ENSG00000204172.12	1.47	1.67	2.13	4.98	4.3	4.51
ENSG00000246695.8	0.09	0.08	0.12	0.35	0.31	0.34
ENSG00000156042.18	0.01	0.01	0.03	0.13	0.12	0.13
ENSG00000205853.12	0.04	0.04	0.07	0.21	0.19	0.2
ENSG00000244486.9	0.11	0.14	0.22	0.59	0.52	0.58
ENSG00000009950.16	0.61	0.65	0.97	2.64	2.22	2.54
ENSG00000281026.1	0.07	0.07	0.1	0.3	0.25	0.29
ENSG00000170209.5	0	0.01	0.03	0.23	0.19	0.22
ENSG00000198933.9	0.95	0.95	1.13	2.42	2.17	2.42
ENSG00000204815.10	0.15	0.29	0.31	0.61	0.6	0.65
ENSG00000262587.2	0.12	0.32	0.37	0.77	0.74	0.77
ENSG00000265073.1	0.04	0.12	0.25	0.59	0.53	0.63
ENSG00000184988.8	0.09	0.15	0.21	0.35	0.34	0.37
ENSG00000280002.1	0.22	0.32	0.53	0.86	0.86	0.91
ENSG00000185495.10	0.19	0.16	0.37	0.8	0.73	0.75
ENSG00000198673.11	0	0	0.02	0.06	0.05	0.05
ENSG00000165121.11	0.17	0.18	0.27	0.56	0.47	0.46
ENSG00000278876.1	0.08	0.09	0.5	1.38	1.23	1.05
ENSG00000224934.5	0.04	0.1	0.14	0.25	0.23	0.23
ENSG00000279518.1	0.06	0.15	0.2	0.55	0.45	0.43
ENSG00000153404.14	0.04	0.05	0.07	0.13	0.12	0.11
ENSG00000256340.8	0.03	0.06	0.1	0.23	0.2	0.18
ENSG00000241370.6	0.14	0.17	0.26	0.56	0.35	0.54
ENSG00000266993.3	0.06	0.07	0.12	0.35	0.19	0.3
ENSG00000279789.1	0.07	0.08	0.15	0.4	0.24	0.36
ENSG00000159674.12	0.15	0.16	0.18	0.51	0.32	0.48
ENSG00000271973.1	0	0	0.08	0.66	0.29	0.66
ENSG00000213759.10	0.03	0.03	0.1	0.47	0.27	0.43
ENSG00000271335.6	0.19	0.34	0.44	1.42	0.83	1.36
ENSG00000170837.3	0.36	0.46	0.55	1.58	1.06	1.55
ENSG00000174808.12	0.17	0.19	0.23	0.51	0.36	0.52
ENSG00000266709.1	0.15	0.09	0.2	0.57	0.34	0.57
ENSG00000283511.1	0.41	0.25	0.4	1.08	0.68	1.1
ENSG00000275620.1	0.02	0.01	0.02	0.07	0.05	0.07
ENSG00000281469.1	0.26	0.12	0.32	1.12	0.78	1.07
ENSG00000100739.11	0.24	0.06	0.25	0.84	0.57	0.81
ENSG00000164199.18	0.02	0.01	0.02	0.06	0.04	0.06
ENSG00000134538.3	0.25	0.09	0.29	0.58	0.39	0.51
ENSG00000260288.4	0	0	0.03	0.08	0.05	0.06
ENSG00000272654.1	0.1	0.02	0.23	0.69	0.51	0.57
ENSG00000275576.1	0.3	0.13	0.51	1.32	0.87	1.03
ENSG00000233725.7	0.08	0.06	0.03	0.2	0.14	0.17
ENSG00000278869.1	0.25	0.17	0.05	0.78	0.52	0.6
ENSG00000235052.1	0.66	0.33	0.26	1.84	1.58	1.61
ENSG00000047936.11	0.23	0.15	0.11	0.44	0.37	0.42
ENSG00000246090.7	0.02	0.01	0	0.07	0.05	0.06
ENSG00000285467.1	0.18	0.09	0.03	0.53	0.39	0.45
ENSG00000204519.11	0.64	0.49	0.45	1.32	1.17	1.47
ENSG00000229619.4	0.07	0.03	0.02	0.22	0.17	0.23
ENSG00000196653.12	0.51	0.35	0.35	1.1	0.81	1.1
ENSG00000230526.1	1.19	1.04	0.8	2.8	2.14	2.84
ENSG00000244731.8	0.02	0	0.01	0.06	0.04	0.06
ENSG00000250634.6	0.33	0.23	0.25	0.77	0.51	0.69
ENSG00000288541.1	0.01	0	0	0.05	0.03	0.04
ENSG00000130827.6	0.22	0.18	0.16	0.48	0.36	0.44
ENSG00000266258.1	0.63	0.44	0.34	1.62	1.18	1.46
ENSG00000178809.11	0	0.01	0.01	0.17	0.1	0.12
ENSG00000240225.10	0.09	0.09	0.11	0.44	0.29	0.33
ENSG00000260942.1	0.22	0.23	0.26	0.66	0.47	0.52
ENSG00000212694.8	0.24	0.31	0.35	1.22	0.89	1.01
ENSG00000272695.2	0.01	0.02	0.03	0.25	0.16	0.2
ENSG00000224424.8	0.08	0.11	0.15	0.48	0.35	0.39
ENSG00000232859.10	0.08	0.08	0.13	0.5	0.35	0.39
ENSG00000273723.1	0.34	0.22	0.43	1.32	0.85	1.02
ENSG00000144908.14	0.11	0.12	0.17	0.39	0.28	0.33
ENSG00000230359.5	0.07	0.07	0.12	0.38	0.27	0.32
ENSG00000124568.12	0.26	0.24	0.14	1.03	0.78	0.87
ENSG00000234284.7	0.17	0.17	0.13	0.62	0.47	0.5
ENSG00000096654.16	0.39	0.33	0.33	1.09	0.85	0.92
ENSG00000120341.18	0.8	0.75	0.7	1.9	1.57	1.72
ENSG00000146700.9	0.35	0.36	0.27	0.91	0.7	0.82
ENSG00000133519.12	0.54	0.59	0.54	1.53	1.12	1.4
ENSG00000247679.3	0.44	0.44	0.36	1.3	0.96	1.23
ENSG00000140398.14	0.33	0.23	0.26	0.82	0.68	0.75
ENSG00000238197.6	0.05	0.04	0.04	0.13	0.1	0.12
ENSG00000172264.18	0.04	0.03	0.04	0.11	0.08	0.1
ENSG00000178662.16	0.02	0.01	0.02	0.07	0.05	0.06
ENSG00000054179.12	0.9	0.57	0.84	2.14	1.69	2.02
ENSG00000204311.15	0.15	0.08	0.13	0.57	0.44	0.56
ENSG00000183423.12	0	0	0	0.05	0.03	0.04
ENSG00000278921.2	0.2	0.17	0.2	1.05	0.71	0.9
ENSG00000184381.20	0.39	0.37	0.42	1.39	1.03	1.16
ENSG00000279591.1	0	0	0	0.16	0.11	0.13
ENSG00000139631.19	0.61	0.49	0.61	2.42	1.78	2.16
ENSG00000187682.2	0	0	0.02	0.24	0.16	0.2
ENSG00000102057.10	0.09	0.08	0.08	0.43	0.29	0.39
ENSG00000180422.3	0.03	0.02	0.03	0.23	0.14	0.21
ENSG00000215788.11	0.04	0.03	0.04	0.18	0.11	0.15
ENSG00000260793.2	0.2	0.18	0.21	0.63	0.44	0.56
ENSG00000141527.18	0.01	0.01	0.01	0.05	0.04	0.05
ENSG00000260645.2	0	0	0	0.07	0.05	0.07
ENSG00000169131.13	1.34	1.33	1.38	4.07	3.49	4.12
ENSG00000241388.5	0.26	0.23	0.31	1.51	1.2	1.52
ENSG00000131791.8	1.42	1.42	1.25	3.5	2.87	3.54
ENSG00000244560.7	0.02	0.01	0.01	0.19	0.13	0.19
ENSG00000069188.17	0.44	0.4	0.42	1.47	1.22	1.58
ENSG00000159588.15	0.08	0.09	0.08	0.34	0.28	0.38
ENSG00000164048.14	0.38	0.4	0.36	0.96	0.83	1.03
ENSG00000284952.1	0.88	1.07	1.06	2.41	2.11	2.57
ENSG00000127914.19	0.26	0.27	0.28	0.72	0.61	0.75
ENSG00000150594.7	0.02	0.05	0.08	0.68	0.5	0.7
ENSG00000146411.6	0.18	0.16	0.24	0.66	0.6	0.7
ENSG00000112599.9	0.25	0.25	0.31	0.89	0.78	0.93
ENSG00000243955.6	0.3	0.24	0.35	1.58	1.38	1.7
ENSG00000204920.11	0.71	0.55	0.68	1.96	1.69	2.11
ENSG00000272631.1	0.07	0.06	0.08	0.27	0.23	0.31
ENSG00000055955.17	0.02	0.01	0.03	0.12	0.1	0.14
ENSG00000260911.2	0.06	0	0.1	0.64	0.54	0.76
ENSG00000272902.2	0.11	0.06	0.14	0.66	0.51	0.62
ENSG00000185168.5	0.42	0.4	0.53	1.91	1.5	1.85
ENSG00000244067.3	0.69	0.59	0.79	2.45	1.95	2.4
ENSG00000271826.5	0.21	0.2	0.26	0.57	0.45	0.58
ENSG00000174428.18	0.38	0.31	0.43	1.04	0.88	1.05
ENSG00000272369.1	0.3	0.2	0.42	1.23	0.95	1.23
ENSG00000130433.8	0.82	1.39	0.99	3.37	2.68	3.4
ENSG00000254206.5	0.25	0.45	0.37	1	0.8	1.04
ENSG00000186272.13	0.26	0.32	0.38	1.05	0.83	1.01
ENSG00000141441.16	0.33	0.38	0.43	0.98	0.8	0.98
ENSG00000197619.14	0.14	0.18	0.22	0.57	0.45	0.56
ENSG00000280537.2	0	0.02	0.02	0.17	0.11	0.18
ENSG00000266490.1	0.77	1.44	1.42	4.32	3.24	4.36
ENSG00000267454.6	0.04	0.07	0.09	0.3	0.22	0.3
ENSG00000232677.9	0.04	0.06	0.04	0.13	0.11	0.13
ENSG00000243302.3	0.31	0.55	0.29	1.85	1.49	1.82
ENSG00000177932.7	0.11	0.14	0.08	0.36	0.28	0.35
ENSG00000136383.7	0	0.01	0	0.07	0.05	0.07
ENSG00000197608.12	0.1	0.15	0.1	0.55	0.42	0.56
ENSG00000120049.20	0.02	0.08	0.04	0.43	0.32	0.41
ENSG00000142065.14	0.34	0.48	0.44	1.08	0.9	1.04
ENSG00000275160.1	0	0.15	0.04	0.85	0.64	0.76
ENSG00000245680.11	0.11	0.18	0.11	0.51	0.42	0.47
ENSG00000267426.5	0.36	0.52	0.36	1.18	0.98	1.12
ENSG00000135473.15	0.77	0.95	0.85	2.11	1.84	2
ENSG00000256223.6	0.06	0.18	0.08	0.67	0.57	0.63
ENSG00000163823.4	0.04	0.03	0.06	0.13	0.25	0.15
ENSG00000117009.12	0.51	0.44	0.65	1.3	2.73	1.75
ENSG00000143869.7	0.01	0.01	0.02	0.04	0.09	0.06
ENSG00000259668.6	0.02	0	0.03	0.04	0.14	0.08
ENSG00000266278.1	0.09	0.05	0.14	0.18	0.38	0.24
ENSG00000272578.5	0	0	0.04	0.04	0.09	0.05
ENSG00000274220.1	0.06	0.05	0.14	0.17	0.33	0.26
ENSG00000285725.1	0.1	0.09	0.23	0.29	0.49	0.4
ENSG00000178460.18	0.1	0.13	0.18	0.23	0.45	0.33
ENSG00000217275.2	0	0.12	0.47	0.58	1.29	0.84
ENSG00000143199.18	0.01	0	0.01	0.02	0.1	0.02
ENSG00000147571.5	0	0	0	0.02	0.19	0.04
ENSG00000188850.9	0.19	0.42	0.24	0.59	1.29	0.77
ENSG00000280367.1	0.01	0.04	0.03	0.1	0.27	0.14
ENSG00000206567.10	0.18	0.21	0.16	0.33	0.58	0.38
ENSG00000128606.13	0	0	0	0.03	0.09	0.05
ENSG00000286781.1	0.02	0.04	0	0.11	0.35	0.2
ENSG00000196104.11	0	0	0	0.02	0.1	0.04
ENSG00000257534.1	0	0	0	0.03	0.28	0.1
ENSG00000009724.17	0.03	0.01	0.03	0.07	0.18	0.1
ENSG00000196189.13	0.01	0	0	0.02	0.06	0.03
ENSG00000242861.1	1.17	0.43	0.27	2.87	3.15	1.66
ENSG00000117834.13	0.2	0.09	0.11	0.5	0.55	0.33
ENSG00000139714.12	0.06	0.01	0.02	0.15	0.17	0.1
ENSG00000225265.2	0.4	0.27	0.2	0.69	0.84	0.63
ENSG00000259375.1	0.14	0.16	0.05	0.44	0.56	0.36
ENSG00000141497.14	0.08	0.05	0.05	0.21	0.2	0.11
ENSG00000068976.14	0.04	0.01	0.03	0.12	0.12	0.05
ENSG00000128482.16	0.06	0.04	0.05	0.22	0.22	0.09
ENSG00000250579.2	0.01	0	0.01	0.06	0.06	0.02
ENSG00000066185.13	0.1	0.14	0.14	0.4	0.5	0.23
ENSG00000281883.1	0	0	0.01	0.09	0.12	0.04
ENSG00000175189.4	0	0	0.01	0.05	0.06	0.02
ENSG00000186715.11	0.01	0.01	0.02	0.19	0.21	0.08
ENSG00000188662.6	0	0	0	0.11	0.13	0.04
ENSG00000272767.1	0.59	0.43	0.35	1.24	1.48	0.88
ENSG00000163631.17	0.06	0.04	0.04	0.18	0.23	0.13
ENSG00000259728.5	0.02	0.01	0.01	0.08	0.11	0.05
ENSG00000228696.10	0.04	0.04	0.03	0.09	0.12	0.06
ENSG00000170927.15	0	0	0	0.02	0.03	0.01
ENSG00000249476.2	0.01	0.01	0.01	0.05	0.07	0.03
ENSG00000223820.5	0.16	0.08	0.02	0.23	0.36	0.26
ENSG00000265972.6	0.14	0.13	0.03	0.21	0.37	0.22
ENSG00000187796.15	0.03	0.05	0.03	0.09	0.15	0.07
ENSG00000248278.1	0.21	0.4	0.18	1.03	1.73	0.61
ENSG00000260572.1	0	0.04	0.07	0.21	0.42	0.11
ENSG00000244945.1	0.01	0.02	0.04	0.15	0.27	0.09
ENSG00000064692.20	0	0	0	0.02	0.04	0.01
ENSG00000243323.7	0	0	0	0.02	0.04	0.01
ENSG00000177984.7	0.01	0	0	0.06	0.09	0.01
ENSG00000189377.9	0.12	0.06	0.04	0.34	0.49	0.17
ENSG00000233967.7	0.01	0	0	0.03	0.07	0.01
ENSG00000119508.18	0.02	0.01	0.02	0.08	0.14	0.03
ENSG00000243243.5	0.06	0	0.08	0.32	0.58	0.11
ENSG00000272217.1	0	0.05	0.04	0.22	0.68	0.26
ENSG00000286952.1	0.01	0.02	0.02	0.07	0.17	0.06
ENSG00000262979.1	0	0.05	0.18	0.44	0.82	0.36
ENSG00000263126.1	0.01	0.03	0.04	0.15	0.31	0.14
ENSG00000227896.2	0.2	0.16	0.27	0.36	0.72	0.4
ENSG00000267414.1	0.05	0.03	0.07	0.18	0.36	0.16
ENSG00000280157.1	0.02	0	0.03	0.09	0.19	0.07
ENSG00000251138.7	0.02	0.01	0.02	0.05	0.08	0.05
ENSG00000267309.1	0.33	0.13	0.3	0.59	0.98	0.64
ENSG00000100253.13	0.02	0	0	0.06	0.12	0.07
ENSG00000130045.16	0.09	0.06	0.05	0.17	0.27	0.19
ENSG00000259523.1	0.34	0.19	0.26	0.63	0.87	0.61
ENSG00000251459.2	0.11	0.09	0.1	0.28	0.41	0.28
ENSG00000271993.1	0.22	0.1	0.11	0.67	1.06	0.67
ENSG00000175564.13	0.22	0.22	0.2	0.55	0.76	0.52
ENSG00000262903.1	0.34	0.38	0.43	1.26	1.74	1.14
ENSG00000271880.1	0.01	0.01	0.02	0.09	0.15	0.08
ENSG00000109339.24	0.01	0.01	0.01	0.02	0.03	0.02
ENSG00000168702.18	0	0	0	0.01	0.02	0.01
ENSG00000267283.1	0.41	0.45	0.28	0.87	1.4	0.78
ENSG00000273783.1	0.22	0.24	0.15	0.65	1.06	0.56
ENSG00000237940.3	0.01	0	0	0.05	0.08	0.04
ENSG00000288018.1	0.02	0	0	0.09	0.16	0.07
ENSG00000105509.11	0.1	0	0.01	0.15	0.2	0.15
ENSG00000260339.1	0.12	0.01	0.02	0.17	0.24	0.22
ENSG00000261118.1	0.78	0.38	0.45	1.21	1.36	1.3
ENSG00000224786.2	0.12	0.01	0.04	0.18	0.18	0.2
ENSG00000118271.12	0.08	0	0.04	0.14	0.16	0.2
ENSG00000237686.7	0.2	0.07	0.15	0.3	0.33	0.4
ENSG00000234585.6	0.26	0.15	0.14	0.36	0.42	0.49
ENSG00000146021.15	0.03	0.01	0.01	0.06	0.09	0.1
ENSG00000263006.6	0.19	0.1	0.11	0.26	0.37	0.42
ENSG00000134198.10	0.1	0.05	0.06	0.19	0.22	0.25
ENSG00000135220.11	0.03	0.01	0.01	0.08	0.1	0.12
ENSG00000151790.9	0.11	0.05	0.08	0.18	0.21	0.25
ENSG00000231274.5	0.48	0.26	0.34	0.92	0.99	1.26
ENSG00000126218.12	0.33	0.18	0.28	0.55	0.64	0.67
ENSG00000250349.3	2.23	1.11	2.26	4.93	5.66	6.26
ENSG00000259172.1	0.55	0.35	0.43	0.99	1.15	1.17
ENSG00000227258.6	0.18	0.12	0.14	0.32	0.39	0.42
ENSG00000080298.16	0.09	0.06	0.08	0.18	0.22	0.23
ENSG00000252690.3	0.18	0.12	0.15	0.36	0.45	0.48
ENSG00000023892.11	0.02	0.04	0.01	0.06	0.12	0.18
ENSG00000179397.18	0.01	0.03	0.02	0.06	0.11	0.14
ENSG00000099338.23	0.04	0.04	0.04	0.07	0.09	0.11
ENSG00000229413.2	0	0	0	0.24	0.49	0.63
ENSG00000168477.19	0.01	0.01	0.01	0.04	0.06	0.09
ENSG00000235770.6	0	0	0	0.01	0.02	0.03
ENSG00000261211.1	0.02	0.02	0.03	0.08	0.14	0.2
ENSG00000124491.16	0.01	0	0	0.01	0.04	0.06
ENSG00000261693.1	0.03	0.01	0.04	0.06	0.12	0.19
ENSG00000256040.2	0.33	0.22	0.41	0.4	0.85	0.99
ENSG00000242097.1	0	0	0	0.02	0.06	0.08
ENSG00000177369.9	0.03	0.03	0.03	0.05	0.13	0.15
ENSG00000258451.1	0.63	0.69	0.67	0.92	1.72	2.03
ENSG00000280107.1	0.02	0	0.03	0.06	0.19	0.2
ENSG00000230454.1	0.08	0.05	0.07	0.15	0.3	0.35
ENSG00000254842.6	0	0	0	0.02	0.06	0.07
ENSG00000286258.1	0	0	0.03	0.21	0.55	0.61
ENSG00000228463.10	0.02	0.02	0.06	0.07	0.1	0.1
ENSG00000181790.11	0.06	0.05	0.1	0.14	0.18	0.17
ENSG00000188107.15	0	0	0.01	0.02	0.03	0.03
ENSG00000143127.13	0.1	0.04	0.15	0.19	0.22	0.29
ENSG00000163666.10	0.11	0.06	0.2	0.37	0.38	0.56
ENSG00000159164.10	0.01	0	0.02	0.04	0.05	0.07
ENSG00000279759.1	0.07	0.04	0.1	0.17	0.2	0.25
ENSG00000180875.5	0.07	0.01	0.08	0.16	0.18	0.21
ENSG00000189144.15	0.1	0.06	0.15	0.24	0.25	0.3
ENSG00000272010.1	0.66	0.48	1.17	1.77	1.93	2.23
ENSG00000287808.1	0.38	0.3	0.61	0.92	1.07	1.18
ENSG00000265690.7	0.11	0.08	0.26	0.65	0.81	1.03
ENSG00000230606.11	0.02	0.02	0.04	0.1	0.13	0.16
ENSG00000236088.10	0.14	0.13	0.18	0.33	0.39	0.45
ENSG00000225032.5	0.01	0	0.04	0.21	0.31	0.36
ENSG00000260917.1	0.28	0.31	0.35	0.65	0.81	0.9
ENSG00000155530.3	0.03	0.02	0.03	0.08	0.1	0.12
ENSG00000261490.1	0.09	0.04	0.12	0.37	0.46	0.54
ENSG00000165028.12	0.08	0.04	0.11	0.21	0.29	0.3
ENSG00000240053.8	0.09	0.07	0.12	0.25	0.34	0.34
ENSG00000175106.17	0.25	0.19	0.34	0.55	0.69	0.79
ENSG00000259408.2	0.14	0.13	0.34	0.6	0.89	1
ENSG00000258701.1	0.21	0.14	0.17	0.44	0.59	0.82
ENSG00000227398.4	0.07	0.03	0.06	0.12	0.2	0.25
ENSG00000270589.1	0.02	0	0.03	0.08	0.15	0.21
ENSG00000241489.8	0.04	0.02	0.04	0.07	0.09	0.11
ENSG00000280152.1	0.03	0	0.02	0.05	0.09	0.1
ENSG00000263680.2	0.03	0.04	0.03	0.25	0.32	0.35
ENSG00000230650.1	0.18	0.22	0.24	1.28	1.54	1.81
ENSG00000247746.5	0.09	0.1	0.1	0.22	0.25	0.28
ENSG00000036448.10	0.19	0.2	0.18	0.67	0.77	0.89
ENSG00000069956.13	6.01	6.4	5.94	12.75	14.32	15.91
ENSG00000111713.3	0.25	0.2	0.26	0.83	0.96	1.08
ENSG00000182752.10	1.78	1.76	1.81	3.91	4.38	4.81
ENSG00000276805.2	0.21	0.22	0.25	0.51	0.57	0.64
ENSG00000168300.14	1.15	1.11	1.24	2.43	2.74	2.97
ENSG00000197847.12	0.03	0.03	0.05	0.22	0.27	0.3
ENSG00000221990.5	0.74	0.98	0.93	2.23	2.46	2.69
ENSG00000273203.1	0.2	0.26	0.25	0.72	0.8	0.87
ENSG00000181104.7	4.22	4.82	4.43	9.7	10.72	11.75
ENSG00000196670.14	1.17	1.44	1.22	3.31	3.55	3.98
ENSG00000160336.17	0.41	0.42	0.45	1.09	1.18	1.25
ENSG00000174738.13	0.84	0.97	1.03	2.68	2.86	3.03
ENSG00000172878.14	0.52	0.56	0.58	1.22	1.27	1.43
ENSG00000254004.7	1.14	1.21	1.37	3.01	3.2	3.54
ENSG00000164463.12	0.11	0.14	0.11	0.48	0.56	0.58
ENSG00000160712.13	2.82	3.22	2.78	6.48	7.18	7.28
ENSG00000215196.5	0	0.01	0	0.09	0.11	0.11
ENSG00000178904.19	1.18	1.32	1.18	2.65	3.18	3.25
ENSG00000101745.17	0.19	0.23	0.18	0.49	0.6	0.6
ENSG00000270012.1	0.21	0.23	0.2	0.46	0.56	0.55
ENSG00000189423.13	0.1	0.1	0.08	0.31	0.36	0.37
ENSG00000198855.7	0.93	1	0.76	2.24	2.5	2.54
ENSG00000204681.11	0.29	0.29	0.21	0.7	0.82	0.82
ENSG00000170381.14	0.22	0.24	0.18	0.47	0.56	0.58
ENSG00000251359.4	0.09	0.12	0.08	0.28	0.32	0.34
ENSG00000205913.7	0.16	0.16	0.15	0.33	0.4	0.41
ENSG00000259462.3	0	0	0	0.02	0.03	0.03
ENSG00000236384.7	0.05	0.07	0.09	0.44	0.57	0.59
ENSG00000231064.7	0.14	0.16	0.18	0.6	0.8	0.83
ENSG00000213963.6	0.04	0.05	0.05	0.22	0.29	0.31
ENSG00000284052.1	0.02	0.03	0.03	0.12	0.16	0.17
ENSG00000189164.15	0.32	0.33	0.31	0.88	1.04	1.03
ENSG00000226891.9	0	0	0	0.03	0.04	0.04
ENSG00000274750.3	0.61	0.64	0.59	1.41	1.67	1.68
ENSG00000171766.17	0.71	0.69	0.72	1.61	1.8	1.9
ENSG00000279246.1	0.12	0.12	0.14	0.41	0.47	0.49
ENSG00000286207.1	0.05	0.03	0.04	0.13	0.19	0.18
ENSG00000163617.11	0.23	0.1	0.18	0.63	0.83	0.82
ENSG00000203721.7	0.37	0.29	0.31	0.7	0.85	0.87
ENSG00000109063.15	0.09	0.06	0.08	0.26	0.33	0.34
ENSG00000180626.10	0.14	0.08	0.11	0.41	0.52	0.52
ENSG00000253326.2	0.13	0.1	0.06	0.42	0.54	0.59
ENSG00000136449.15	0.03	0.02	0.02	0.12	0.15	0.19
ENSG00000091482.8	0.06	0.05	0.05	0.36	0.46	0.53
ENSG00000200301.1	0	0	0	0.67	0.91	1.11
ENSG00000235109.8	0.69	0.62	0.68	1.41	1.63	1.83
ENSG00000182791.5	0.25	0.21	0.23	0.6	0.74	0.8
ENSG00000186301.8	0.13	0.05	0.11	0.94	1.26	1.43
ENSG00000103742.12	0.19	0.24	0.18	0.47	0.52	0.68
ENSG00000225762.1	0.34	0.44	0.29	0.93	1.16	1.46
ENSG00000270720.1	0.05	0.15	0.12	0.58	0.77	1.07
ENSG00000256683.7	0.28	0.3	0.28	0.65	0.74	0.94
ENSG00000277135.1	0	0	0	0.08	0.11	0.16
ENSG00000182263.14	0.36	0.45	0.49	0.9	1	1.22
ENSG00000262319.1	0.04	0.05	0.06	0.16	0.19	0.24
ENSG00000221883.4	0.37	0.49	0.38	0.86	0.95	1.11
ENSG00000236095.1	0.87	1.28	1.02	2.77	2.92	3.73
ENSG00000143387.14	0.14	0.21	0.17	0.34	0.43	0.51
ENSG00000128512.23	0.25	0.35	0.35	0.6	0.76	0.87
ENSG00000274422.1	0.01	0.06	0.06	0.17	0.27	0.31
ENSG00000247151.7	0.01	0.02	0.02	0.07	0.11	0.12
ENSG00000270557.1	0.12	0.21	0.21	0.45	0.67	0.71
ENSG00000071991.9	0.03	0.03	0.02	0.08	0.14	0.15
ENSG00000213062.5	0.03	0.03	0.02	0.07	0.11	0.12
ENSG00000231305.4	0.13	0.13	0.1	0.24	0.34	0.38
ENSG00000246308.2	0.01	0	0.01	0.05	0.09	0.1
ENSG00000120471.16	0	0	0	0.03	0.05	0.06
ENSG00000147174.12	0.15	0.14	0.16	0.28	0.39	0.42
ENSG00000245498.7	0.03	0.03	0.04	0.1	0.15	0.17
ENSG00000273093.1	0	0	0	0.2	0.45	0.44
ENSG00000287063.1	0.01	0	0.01	0.04	0.08	0.07
ENSG00000227954.7	0.08	0.09	0.1	0.2	0.29	0.28
ENSG00000284762.1	0.26	0.27	0.33	0.54	0.73	0.74
ENSG00000196724.13	0.08	0.09	0.08	0.2	0.28	0.27
ENSG00000215478.8	0	0	0	0.05	0.09	0.08
ENSG00000267649.1	0	0	0.01	0.12	0.22	0.2
ENSG00000133962.8	0.06	0.04	0.07	0.14	0.2	0.18
ENSG00000269069.1	0.27	0.22	0.31	0.58	0.85	0.77
ENSG00000251369.9	0.56	0.37	0.52	1.34	1.88	1.67
ENSG00000255641.1	0.27	0.12	0.33	1.37	2.09	1.71
ENSG00000273424.1	0	0	0.05	0.24	0.54	0.41
ENSG00000228748.2	0.31	0.38	0.48	0.84	1.25	1.12
ENSG00000244968.7	0.03	0.03	0.05	0.09	0.15	0.13
ENSG00000273319.1	0	0.02	0.01	0.07	0.13	0.11
ENSG00000220323.4	0.4	0.59	0.55	1.18	1.6	1.43
ENSG00000270964.1	0.09	0.26	0.21	0.69	1.03	0.85
ENSG00000184828.10	0	0.01	0.01	0.05	0.1	0.07
ENSG00000206262.9	0.02	0.04	0.08	0.23	0.41	0.29
ENSG00000211448.13	0.02	0.03	0.04	0.11	0.17	0.12
ENSG00000274349.5	0.23	0.29	0.3	0.79	1.12	0.83
ENSG00000261159.1	0.3	0.3	0.4	1.17	1.68	1.32
ENSG00000277715.1	0.03	0.04	0.05	0.22	0.34	0.28
ENSG00000205209.8	0.06	0.08	0.08	0.16	0.22	0.18
ENSG00000206561.14	0.02	0.03	0.03	0.12	0.2	0.15
ENSG00000154188.10	0.04	0.07	0.03	0.19	0.25	0.19
ENSG00000259974.3	0.14	0.21	0.13	0.39	0.51	0.43
ENSG00000279662.1	0.01	0.03	0	0.14	0.2	0.16
ENSG00000089169.15	0.02	0.04	0.01	0.1	0.15	0.13
ENSG00000175538.11	0.12	0.13	0.08	0.28	0.36	0.31
ENSG00000184956.16	0.01	0.01	0	0.04	0.06	0.05
ENSG00000151617.17	0.03	0.04	0.02	0.09	0.16	0.12
ENSG00000258461.5	0.02	0.03	0.02	0.13	0.25	0.16
ENSG00000168675.19	0.01	0.01	0.01	0.03	0.04	0.03
ENSG00000273972.1	0	0	0	0.39	0.64	0.43
ENSG00000215022.7	0.17	0.19	0.14	0.39	0.52	0.41
ENSG00000274460.1	0.29	0.3	0.19	0.78	1.13	0.79
ENSG00000165312.7	0.78	0.91	0.77	1.77	2.02	1.88
ENSG00000173041.12	0.3	0.35	0.32	0.75	0.88	0.79
ENSG00000253741.2	0.26	0.32	0.29	0.87	1	0.9
ENSG00000175265.18	0.13	0.15	0.13	0.67	0.77	0.69
ENSG00000197635.11	0.17	0.19	0.16	0.49	0.56	0.51
ENSG00000115221.12	0.1	0.09	0.08	0.37	0.44	0.38
ENSG00000267508.6	0.17	0.18	0.12	0.65	0.79	0.69
ENSG00000082438.18	0.2	0.18	0.16	0.38	0.46	0.4
ENSG00000279696.1	0.31	0.27	0.26	0.62	0.79	0.71
ENSG00000233184.7	0.18	0.16	0.17	0.54	0.7	0.63
ENSG00000111644.8	0	0	0	0.1	0.14	0.12
ENSG00000275465.7	0.01	0.01	0.01	0.1	0.14	0.12
ENSG00000197808.12	0.63	0.54	0.47	1.31	1.45	1.4
ENSG00000112773.16	0.53	0.43	0.46	1.16	1.29	1.18
ENSG00000180867.11	0.19	0.14	0.14	0.47	0.54	0.48
ENSG00000272668.2	0.03	0	0.01	0.25	0.31	0.28
ENSG00000124098.10	2.45	2.16	2.38	5.81	6.42	5.88
ENSG00000130508.11	0.8	0.7	0.75	1.87	2.07	1.93
ENSG00000196793.14	0.65	0.47	0.55	2.13	2.47	2.25
ENSG00000270177.1	0.21	0.15	0.18	0.39	0.58	0.46
ENSG00000081051.8	0.08	0.05	0.07	0.16	0.23	0.19
ENSG00000139160.13	0.22	0.13	0.19	0.44	0.64	0.52
ENSG00000154099.18	0.03	0.02	0.02	0.07	0.12	0.09
ENSG00000246451.2	0.06	0.04	0.03	0.24	0.44	0.35
ENSG00000286812.1	0	0	0	0.02	0.04	0.03
ENSG00000226824.7	0.15	0.06	0.08	0.33	0.43	0.38
ENSG00000121406.9	0.14	0.08	0.09	0.36	0.45	0.4
ENSG00000247675.7	0.22	0.11	0.16	0.58	0.72	0.66
ENSG00000258793.1	0.33	0.08	0.16	0.68	1.05	0.85
ENSG00000269388.1	0.67	0.39	0.4	1.23	1.62	1.32
ENSG00000162849.16	0.01	0	0	0.02	0.04	0.03
ENSG00000205710.4	0.09	0.03	0.03	0.12	0.27	0.21
ENSG00000134769.23	0.02	0.01	0.01	0.03	0.07	0.05
ENSG00000267108.1	0.32	0	0	0.78	2.07	1.4
ENSG00000186019.11	0.12	0.12	0.06	0.21	0.3	0.31
ENSG00000260063.1	0.05	0.06	0.02	0.22	0.31	0.29
ENSG00000279516.2	1.13	1.17	0.99	2.17	2.7	2.68
ENSG00000236810.6	0.26	0.25	0.17	0.49	0.68	0.67
ENSG00000198551.10	0.5	0.53	0.43	1.01	1.3	1.33
ENSG00000287966.1	0.2	0.22	0.14	0.53	0.75	0.76
ENSG00000261324.2	0.12	0.08	0.06	0.15	0.23	0.23
ENSG00000255337.1	0.24	0.09	0.07	0.42	0.85	0.76
ENSG00000272871.1	0.15	0.1	0.07	0.27	0.46	0.43
ENSG00000228492.2	0.03	0	0	0.07	0.18	0.18
ENSG00000286010.1	0.07	0.05	0.05	0.11	0.18	0.19
ENSG00000173705.9	0.17	0.12	0.13	0.25	0.36	0.37
ENSG00000271848.2	0.02	0.01	0.01	0.06	0.1	0.1
ENSG00000167984.18	0	0.03	0.01	0.04	0.08	0.06
ENSG00000272622.2	0	0.05	0.05	0.08	0.18	0.15
ENSG00000267355.2	0	0.15	0.04	0.22	0.68	0.62
ENSG00000277007.1	0	0.07	0.05	0.13	0.33	0.33
ENSG00000227110.7	0.02	0.03	0.02	0.04	0.08	0.09
ENSG00000247363.2	0.01	0.04	0.04	0.09	0.26	0.28
ENSG00000281189.1	0.03	0.06	0.05	0.08	0.24	0.25
ENSG00000155269.12	0.01	0.01	0	0.02	0.05	0.05
ENSG00000237596.7	0.04	0.03	0.03	0.05	0.12	0.12
ENSG00000273597.1	0	0	0	0.02	0.11	0.1
ENSG00000100101.15	0.02	0.02	0.05	0.05	0.19	0.15
ENSG00000113212.7	0	0	0.01	0.01	0.06	0.05
ENSG00000259536.5	0.13	0.16	0.12	0.19	0.53	0.37
ENSG00000263368.1	0.03	0.07	0	0.09	0.48	0.31
ENSG00000212766.9	0.01	0.01	0	0.02	0.09	0.07
ENSG00000236348.1	0	0	0	0.02	0.14	0.1
ENSG00000249835.2	0.53	0.55	0.67	1.08	2.38	1.85
ENSG00000261187.1	0.02	0.03	0.04	0.19	0.59	0.37
ENSG00000281039.1	0.12	0.09	0.07	0.34	1.05	0.69
ENSG00000142675.18	0.03	0.03	0.02	0.07	0.15	0.11
ENSG00000246859.3	0.11	0.1	0.07	0.15	0.3	0.23
ENSG00000182902.14	0.03	0.04	0.03	0.09	0.18	0.15
ENSG00000147573.17	0.01	0.02	0	0.04	0.1	0.08
ENSG00000265287.2	0	0.03	0	0.07	0.25	0.19
ENSG00000250159.7	0.04	0.06	0.02	0.06	0.09	0.1
ENSG00000262691.1	0.01	0.05	0.01	0.13	0.14	0.17
ENSG00000272842.1	0.29	0.92	0.25	1.69	1.77	2.1
ENSG00000272129.1	0.06	0.17	0.05	0.26	0.39	0.42
ENSG00000162944.11	0	0.01	0	0.02	0.03	0.04
ENSG00000216588.9	0.19	0.28	0.15	0.41	0.51	0.61
ENSG00000228486.10	0.03	0.06	0.04	0.09	0.11	0.11
ENSG00000232485.3	0.09	0.29	0.19	0.41	0.53	0.49
ENSG00000123104.12	0.04	0.1	0.07	0.15	0.19	0.17
ENSG00000287769.1	0.04	0.12	0.08	0.21	0.28	0.24
ENSG00000164509.16	0.04	0.09	0.09	0.16	0.18	0.19
ENSG00000255036.6	0.01	0.06	0.05	0.12	0.16	0.17
ENSG00000197385.6	0.02	0.11	0.12	0.2	0.3	0.29
ENSG00000227252.2	0.01	0.03	0.03	0.05	0.07	0.06
ENSG00000248508.8	0.23	0.29	0.26	0.57	0.67	0.64
ENSG00000260236.1	0.17	0.19	0.2	0.41	0.48	0.47
ENSG00000197566.10	0.15	0.18	0.17	0.4	0.48	0.48
ENSG00000239382.10	0.17	0.22	0.21	0.57	0.71	0.72
ENSG00000269959.1	0.01	0.02	0.03	0.15	0.21	0.2
ENSG00000113594.10	0.39	0.42	0.48	0.89	1.09	1.02
ENSG00000271533.1	0.24	0.33	0.42	1.73	2.28	2.09
ENSG00000173988.13	0	0.01	0.01	0.06	0.08	0.07
ENSG00000288000.1	0.07	0.09	0.09	0.22	0.29	0.26
ENSG00000143434.16	0.11	0.16	0.21	0.38	0.46	0.5
ENSG00000180479.14	0.02	0.04	0.05	0.13	0.17	0.18
ENSG00000198707.17	0.14	0.17	0.19	0.38	0.45	0.46
ENSG00000240541.3	0.12	0.16	0.21	0.49	0.59	0.63
ENSG00000143494.16	0.13	0.2	0.19	0.4	0.51	0.54
ENSG00000144152.13	0	0.01	0.01	0.04	0.06	0.06
ENSG00000260565.7	0.19	0.29	0.32	0.53	0.69	0.67
ENSG00000279713.1	0.03	0.05	0.07	0.16	0.22	0.21
ENSG00000131845.15	0.13	0.21	0.23	0.54	0.64	0.62
ENSG00000260261.2	0.02	0.09	0.08	0.23	0.31	0.28
ENSG00000185467.8	0.1	0.24	0.22	0.61	0.76	0.71
ENSG00000288538.1	0.06	0.31	0.21	0.82	1.02	0.96
ENSG00000241769.7	0	0.03	0.02	0.08	0.1	0.09
ENSG00000278383.1	0.41	0.84	0.6	1.52	1.78	1.69
ENSG00000286011.1	0.22	0.31	0.29	0.63	0.7	0.68
ENSG00000267365.1	0.08	0.21	0.17	0.55	0.6	0.57
ENSG00000237187.9	0.06	0.13	0.1	0.3	0.34	0.33
ENSG00000272556.2	0.07	0.18	0.12	0.48	0.53	0.51
ENSG00000173261.9	0.01	0.11	0.05	0.37	0.48	0.54
ENSG00000169429.11	0.3	0.54	0.41	1.12	1.36	1.38
ENSG00000203709.12	0.04	0.1	0.06	0.22	0.27	0.28
ENSG00000228526.7	0.48	0.68	0.69	1.45	1.5	1.76
ENSG00000172006.12	0.08	0.15	0.13	0.33	0.35	0.4
ENSG00000244480.1	0	0.04	0.03	0.15	0.17	0.21
ENSG00000227354.7	0	0.02	0.02	0.1	0.12	0.13
ENSG00000278600.1	0.18	0.31	0.31	0.81	0.88	0.97
ENSG00000168010.11	0.28	0.38	0.38	0.77	0.83	0.86
ENSG00000261786.1	1.34	1.89	1.81	4.24	4.34	4.63
ENSG00000273373.1	0.08	0.37	0.3	0.45	0.61	0.7
ENSG00000269821.1	0	0.01	0.01	0.02	0.02	0.03
ENSG00000121577.14	0.01	0.07	0.03	0.14	0.17	0.24
ENSG00000274600.1	0.01	0.04	0.03	0.08	0.09	0.12
ENSG00000279407.1	0.08	0.18	0.13	0.32	0.33	0.44
ENSG00000226314.8	0	0.02	0.05	0.1	0.14	0.17
ENSG00000135835.12	0.03	0.06	0.07	0.13	0.17	0.19
ENSG00000225518.3	0.17	0.37	0.45	0.81	1.04	1.22
ENSG00000103449.12	0.04	0.07	0.08	0.12	0.18	0.18
ENSG00000280739.3	0	0.01	0.02	0.04	0.06	0.06
ENSG00000133640.20	0.06	0.09	0.11	0.16	0.19	0.26
ENSG00000262528.2	0.13	0.21	0.36	0.59	0.81	1.13
ENSG00000258302.2	0	0	0.07	0.09	0.2	0.26
ENSG00000224149.1	0.05	0.07	0.14	0.2	0.35	0.38
ENSG00000271966.1	0	0.05	0.11	0.19	0.38	0.4
ENSG00000233435.2	0	0.01	0.04	0.07	0.2	0.24
ENSG00000285872.1	0.12	0.15	0.18	0.32	0.53	0.59
ENSG00000286585.1	0.29	0.39	0.44	0.65	1.07	1.26
ENSG00000151364.17	0.69	1.13	1.04	0.57	0.35	0.54
ENSG00000026751.17	0.1	0.23	0.22	0.11	0.08	0.09
ENSG00000157303.11	0.15	0.41	0.41	0.19	0.06	0.12
ENSG00000036672.16	0.22	0.37	0.37	0.24	0.13	0.12
ENSG00000273311.1	0.42	0.65	0.56	0.31	0.18	0.21
ENSG00000085117.12	0.59	0.77	0.74	0.48	0.35	0.32
ENSG00000100290.3	1.2	2	1.87	0.8	0.28	0.33
ENSG00000171431.4	0.31	0.35	0.94	0.27	0.15	0.16
ENSG00000277200.1	0.04	0.05	0.13	0.02	0	0.01
ENSG00000212901.4	0.11	0.49	0.89	0.07	0.07	0.28
ENSG00000138100.14	0.23	0.34	0.48	0.18	0.18	0.19
ENSG00000189052.7	0.03	0.1	0.27	0	0	0
ENSG00000144821.10	0.05	0.09	0.12	0.04	0	0.04
ENSG00000250742.4	0.09	0.1	0.15	0.06	0.02	0.07
ENSG00000175874.10	0.13	0.18	0.24	0.08	0.09	0.1
ENSG00000184709.7	0.63	0.8	1.18	0.37	0.46	0.43
ENSG00000250451.5	1.43	2.14	2.49	0.89	0.9	0.97
ENSG00000114115.10	0.12	0.21	0.29	0.05	0.06	0.05
ENSG00000152766.6	0.17	0.23	0.31	0.08	0.1	0.09
ENSG00000171811.14	0.04	0.05	0.08	0.02	0.02	0.04
ENSG00000277235.1	0.42	0.47	1.09	0.16	0	0.24
ENSG00000101098.13	0.25	0.24	0.4	0.1	0.1	0.15
ENSG00000146592.17	0.07	0.08	0.12	0.04	0.04	0.05
ENSG00000129226.14	0.35	0.52	0.65	0.29	0.28	0.15
ENSG00000107731.12	0.12	0.12	0.21	0.05	0.06	0.04
ENSG00000028137.19	0.06	0.06	0.1	0.01	0.03	0
ENSG00000168243.11	0.84	0.88	1.11	0.51	0.59	0.44
ENSG00000259343.7	0.07	0.09	0.1	0.05	0.04	0.05
ENSG00000137821.12	0.45	0.58	0.58	0.34	0.23	0.29
ENSG00000198910.14	0.29	0.34	0.37	0.2	0.13	0.18
ENSG00000267110.1	1.84	2.07	2.33	1.24	0.82	1.07
ENSG00000278535.5	1.5	1.66	1.85	1.08	0.82	0.94
ENSG00000127129.10	1.87	2.45	2.73	0.56	0.52	0.56
ENSG00000229257.2	3.53	4.41	5.06	1.66	1.87	1.83
ENSG00000187094.12	0.87	0.98	1.25	0.27	0.3	0.24
ENSG00000286190.2	0.93	1.07	1.28	0.16	0.27	0.19
ENSG00000085491.17	2.25	2.49	2.79	0.82	0.85	0.9
ENSG00000119630.14	0.31	0.33	0.39	0.1	0.1	0.1
ENSG00000183287.14	0.15	0.17	0.2	0.04	0.04	0.04
ENSG00000267679.1	0.1	0.14	0.22	0	0	0.03
ENSG00000280385.1	0.1	0.11	0.14	0.05	0.05	0.06
ENSG00000204335.4	0.12	0.15	0.21	0.05	0.03	0.04
ENSG00000269729.1	0.48	0.57	0.86	0.12	0.03	0.06
ENSG00000104044.16	0.06	0.06	0.09	0.02	0.01	0.02
ENSG00000170786.13	0.22	0.23	0.34	0.1	0.06	0.11
ENSG00000100079.7	1.11	0.51	1.69	0.69	0.55	0.63
ENSG00000272071.1	0.91	0.73	1.64	0.39	0.79	0.44
ENSG00000073905.8	1.09	0.89	0.94	0.19	0.6	0.71
ENSG00000153208.17	0.39	0.35	0.43	0.14	0.2	0.31
ENSG00000233611.3	0.56	0.54	0.59	0.17	0.19	0.33
ENSG00000183018.9	0.27	0.24	0.28	0.13	0.13	0.17
[truncated: 852 more rows]

## Sheet: Figure 3E
Down_GO_enrichment_P_top
Term	Database	ID	Input number	Background number	P-Value	Corrected P-Value
cornification	Gene Ontology	GO:0070268	18	113	8.11423e-08	2.43427e-05
epithelial cell differentiation	Gene Ontology	GO:0030855	12	73	8.44476e-06	0.00126671
cell cycle	Gene Ontology	GO:0007049	45	661	1.92313e-05	0.00192313
double-strand break repair via break-induced replication	Gene Ontology	GO:0000727	5	12	3.43884e-05	0.00231531
cellular response to heat	Gene Ontology	GO:0034605	9	48	3.86091e-05	0.00231531
anaphase-promoting complex-dependent catabolic process	Gene Ontology	GO:0031145	12	86	4.63061e-05	0.00231531
apoptotic process	Gene Ontology	GO:0006915	45	692	5.8091e-05	0.00248962
neutrophil degranulation	Gene Ontology	GO:0043312	34	480	9.39833e-05	0.00352437
positive regulation of telomerase RNA localization to Cajal body	Gene Ontology	GO:1904874	5	15	0.000119397	0.00397989
DNA unwinding involved in DNA replication	Gene Ontology	GO:0006268	5	16	0.000168652	0.00504496
Up_GO_enrichment_P_top
Term	Database	ID	Input number	Background number	P-Value	Corrected P-Value
regulation of transcription, DNA-templated	Gene Ontology	GO:0006355	147	1422	0	0
regulation of transcription by RNA polymerase II	Gene Ontology	GO:0006357	167	1641	0	0
extracellular matrix organization	Gene Ontology	GO:0030198	37	256	1.03256e-08	1.13582e-06
hemostasis	Gene Ontology	GO:0007599	14	53	2.78237e-07	2.29546e-05
platelet degranulation	Gene Ontology	GO:0002576	18	124	5.84235e-05	0.00328672
SMAD protein signal transduction	Gene Ontology	GO:0060395	12	62	5.97585e-05	0.00328672
cellular protein metabolic process	Gene Ontology	GO:0044267	20	151	8.73192e-05	0.00411648
cell-matrix adhesion	Gene Ontology	GO:0007160	15	97	0.000114758	0.00473376
positive regulation of cytosolic calcium ion concentration	Gene Ontology	GO:0007204	20	157	0.000150319	0.00551168
hyaluronan metabolic process	Gene Ontology	GO:0030212	5	12	0.000201874	0.00612032

## Sheet: Figure 3F
							KRT18														UBE2S
Symbol	Mean	SE	Sample	Type			sampleID	Sample Name	Ct	Ct ref	Ct mean	△ct(-)		2-△ct	2-△△ct	Sd	RQ1				sampleID	Sample Name	Ct	Sample Name	Ct	Ct ref	Ct mean	△ct(-)		2-△ct	2-△△ct	Sd	RQ1
KRT18	1815.4	78.4152	NC	RNASeq			1	NC-1	15.263	16.0266	16.1096	0.846301	2	1.79789	1.08396	0.0738359	1	1.65862			1	NC-1	18.937	NC-1	18.9367	16.0266	16.1096	-2.82714	2	0.140911	0.917552	0.075448	1	0.153573
KRT18	1026.85	66.2772	siFSCN1	RNASeq					15.461	16.2497		0.648669		1.56772	0.945194								18.721		18.7209	16.2497		-2.61134		0.163647	1.0656
UBE2S	142.057	1.56381	NC	RNASeq					15.422	16.0524		0.687296		1.61026	0.970843								18.788		18.7885	16.0524		-2.6789		0.156161	1.01685
UBE2S	66.7567	3.22987	siFSCN1	RNASeq			2	NC-2	16.052	16.269	16.3687	0.316306		1.24514	0.750706	0.0674973	0.803526	1.33275			2	NC-2	19.051	NC-2	19.0508	16.269	16.3687	-2.68211		0.155813	1.01458	0.0446881	0.965051	0.148206
									15.997	16.428		0.372094		1.29423	0.780304								19.141		19.1414	16.428		-2.77274		0.146326	0.95281
									15.824	16.409		0.544855		1.45887	0.879569								19.18		19.1798	16.409		-2.81118		0.142479	0.927759
							3	NC-3	15.365	15.9109	15.9278	0.562674		1.477	0.8905	0.0231294	0.866318	1.4369			3	NC-3	18.829	NC-3	18.8289	15.9109	15.9278	-2.90114		0.133866	0.871677	0.0609568	0.896157	0.137626
									15.442	15.8807		0.486		1.40056	0.844409								18.681		18.6814	15.8807		-2.75358		0.148282	0.965549
									15.409	15.9918		0.519165		1.43313	0.864046								18.863		18.8632	15.9918		-2.93535		0.130729	0.851246
							4	SI-1	16.339	16.5243	16.3548	0.016168		1.01127	0.609704	0.0863723	0.708233	1.17469			4	SI-1	19.739	SI-1	19.7388	16.5243	16.3548	-3.38402		0.0957873	0.623724	0.0377502	0.590378	0.0906662
									16.051	16.3203		0.303575		1.2342	0.74411								19.922		19.9219	16.3203		-3.56709		0.0843719	0.549393
									16	16.2198		0.354574		1.27861	0.770885								19.8		19.7995	16.2198		-3.44474		0.0918395	0.598018
							5	SI-2	16.033	16.5485	16.5383	0.505786		1.4199	0.856069	0.0665043	0.826809	1.37137			5	SI-2	19.795	SI-2	19.7954	16.5485	16.5383	-3.25706		0.104599	0.681104	0.0489716	0.666395	0.10234
									16.003	16.4966		0.535142		1.44908	0.873667								19.95		19.9503	16.4966		-3.41198		0.0939491	0.611755
									16.222	16.5698		0.316279		1.24512	0.750692								19.743		19.7429	16.5698		-3.20459		0.108473	0.706327
							6	SI-3	15.919	16.1122	16.2567	0.337727		1.26376	0.761936	0.0238925	0.735309	1.2196			6	SI-3	19.74	SI-3	19.7396	16.1122	16.2567	-3.48285		0.0894452	0.582428	0.00991533	0.58657	0.0900814
									16.009	16.359		0.247498		1.18715	0.715742								19.747		19.7471	16.359		-3.49037		0.08898	0.579399
									15.984	16.299		0.272487		1.20789	0.728248								19.702		19.7018	16.299		-3.44506		0.0918191	0.597885
