# Supplementary material for: Fascin actin-bundling protein 1 regulates non-small cell lung cancer progression by influencing the transcription and splicing of tumorigenesis-related genes
Source: PeerJ. 2023 Dec 5;11:e16526. doi: 10.7717/peerj.16526 (PMC10704988; doi:10.7717/peerj.16526)
Supplement: Supplemental Information 15 [file peerj-11-16526-s015.zip › raw measurements/Figure 4.xlsx]

## Sheet: Figure 4A
Type	Up	Down
3pMXE	113	126
5pMXE	77	142
A3SS	275	399
A3SS&ES	47	58
A5SS	347	272
A5SS&ES	50	69
ES	162	304
MXE	74	89
cassetteExon	278	175

## Sheet: Figure 4B
sample	PC1	PC2	PC3	PC4	PC5	PC6
NC_1	-124.956	184.977	82.2945	-7.94897	-17.8388	2.71377e-13
NC_2	-117.077	-174.796	105.664	29.7267	-11.4499	2.74048e-13
NC_3	-99.2954	-16.5241	-204.742	-14.8977	45.4688	2.41134e-13
siFSCN1_1	104.718	-3.58899	-36.4608	7.49195	-201.659	2.56919e-13
siFSCN1_2	123.863	23.8015	12.5173	165.853	103.487	2.4656e-13
siFSCN1_3	112.747	-13.8697	40.7266	-180.225	81.9913	1.93033e-13

## Sheet: Figure 4C
ID	NC_1	NC_2	NC_3	siFSCN1_1	siFSCN1_2	siFSCN1_3
known_NIR_12	0.03	0	0.01	0.04	0.05	0.05
known_NIR_68	0.08	0.05	0.07	0.04	0.01	0.01
known_NIR_71	0.89	0.91	0.9	0.94	0.99	0.99
known_NIR_89	0.95	0.91	0.89	0.74	0.81	0.69
known_NIR_91	0.02	0.06	0.06	0.19	0.14	0.26
known_NIR_179	0.79	0.77	0.82	0.74	0.7	0.71
known_NIR_194	0	0	0	0.16	0.09	0.18
known_NIR_227	0.15	0.18	0.14	0.43	0.56	0.57
known_NIR_244	0.03	0.04	0.01	0.07	0.07	0.05
known_NIR_319	0.02	0.01	0.02	0.01	0	0
known_NIR_323	0.83	0.58	0.69	0.38	0.34	0.49
known_NIR_324	0.09	0.31	0.18	0.46	0.49	0.36
known_NIR_405	0.36	0.29	0.28	0	0.19	0
known_NIR_406	0.29	0.24	0.23	0	0.14	0
known_NIR_450	0.01	0.02	0.01	0.03	0.02	0.03
known_NIR_451	1	1	0.99	0.99	0.98	0.98
known_NIR_462	0.01	0	0.01	0.03	0.02	0.03
known_NIR_505	0.37	0.43	0.38	0.22	0.26	0.19
known_NIR_561	0.08	0.06	0.08	0.19	0.15	0.16
known_NIR_564	0	0	0	0.03	0.02	0.04
known_NIR_565	1	1	1	0.97	0.97	0.95
known_NIR_573	0	0	0	0.02	0.03	0.02
known_NIR_574	0	0	0	0.39	0.47	0.34
known_NIR_584	0.06	0.07	0.07	0.1	0.1	0.09
known_NIR_665	0.48	0.33	0.52	0.13	0.2	0.24
known_NIR_702	1	1	1	0.99	0.98	0.98
known_NIR_717	0.89	0.79	0.83	0.65	0.47	0.64
known_NIR_718	0.16	0.17	0.17	0.34	0.4	0.38
known_NIR_730	0.95	0.96	0.97	0.92	0.91	0.91
known_NIR_732	0.74	0.76	0.75	0.81	0.81	0.8
known_NIR_760	0.14	0.14	0.14	0.04	0.07	0.04
known_NIR_776	0.09	0.08	0.06	0	0	0
known_NIR_807	0.2	0.24	0.24	0.33	0.32	0.35
known_NIR_818	0.22	0.16	0.24	0.07	0.07	0.05
known_NIR_819	0.2	0.13	0.16	0.3	0.26	0.34
known_NIR_862	0.11	0.08	0.1	0.05	0.04	0.03
known_NIR_863	0.11	0.07	0.1	0.04	0.04	0.03
known_NIR_889	0.29	0.52	0.26	0.75	0.73	0.77
known_NIR_892	0.92	0.9	0.93	0.89	0.86	0.87
known_NIR_915	0.47	0.4	0.46	0.37	0.31	0.26
known_NIR_917	0.31	0.4	0.34	0.19	0.25	0.2
known_NIR_921	0.3	0.35	0.34	0.39	0.41	0.4
known_NIR_930	0.26	0.21	0.28	0.09	0.1	0.13
known_NIR_979	0.15	0.15	0.12	0.06	0.11	0.08
known_NIR_992	0.1	0.16	0.15	0.31	0.25	0.25
known_NIR_993	0.08	0.1	0.12	0.23	0.22	0.21
known_NIR_997	0.17	0	0	0.46	0.25	0.29
known_NIR_1002	0.91	0.86	0.88	0.77	0.76	0.84
known_NIR_1004	0.05	0.07	0.06	0.13	0.13	0.09
known_NIR_1005	0.07	0.08	0.08	0.15	0.14	0.11
known_NIR_1013	0.17	0.15	0.16	0.21	0.23	0.24
known_NIR_1071	0.07	0.05	0.05	0.02	0.02	0.01
known_NIR_1072	0.06	0.04	0.05	0.02	0.02	0.01
known_NIR_1073	0.05	0.03	0.04	0.01	0.01	0.01
known_NIR_1104	0.04	0.03	0.03	0.01	0.02	0.01
known_NIR_1169	0.5	0.53	0.6	0.41	0.42	0.28
known_NIR_1186	0.01	0.02	0.02	0	0	0
known_NIR_1208	0.62	0.67	0.66	0.56	0.52	0.55
known_NIR_1242	0	0	0	0.06	0.06	0.04
known_NIR_1291	0.97	0.95	0.96	0.99	1	0.99
known_NIR_1350	0.22	0.32	0.15	0	0	0
known_NIR_1395	0.55	1	0.73	0.42	0.08	0
known_NIR_1414	0.03	0.02	0.09	0.14	0.19	0.12
known_NIR_1436	0.25	0.25	0.18	0.15	0.13	0.07
known_NIR_1442	0.64	0.62	0.62	0.71	0.79	0.79
known_NIR_1443	0.63	0.61	0.69	0.77	0.79	0.74
known_NIR_1446	0.73	0.53	0.5	0.86	0.8	1
known_NIR_1561	0.68	0.79	0.78	0.89	1	0.85
known_NIR_1587	0.97	0.98	0.97	0.99	0.98	0.99
known_NIR_1626	0.2	0.38	0.48	0.71	0.77	0.53
known_NIR_1636	0.92	1	1	0.8	0.85	0.73
known_NIR_1651	0.36	0.37	0.55	0.1	0.11	0
known_NIR_1669	0.32	0.29	0.4	0.2	0	0.08
known_NIR_1696	0.09	0.08	0.1	0.03	0.03	0.06
known_NIR_1710	0.26	0.2	0.19	0	0.11	0.05
known_NIR_1721	0.98	0.98	0.98	0.94	0.93	0.9
known_NIR_1729	0.14	0.18	0.23	0.33	0.4	0.55
known_NIR_1777	0.92	0.94	0.94	0.95	0.98	0.98
known_NIR_1787	0.43	0.61	0.33	0	0.18	0.1
known_NIR_1800	0.87	0.96	0.79	0.65	0.6	0.67
known_NIR_1822	0.01	0.01	0.02	0.02	0.03	0.03
known_NIR_1849	0.92	0.88	0.91	0.96	0.94	0.98
known_NIR_1925	0.31	0.29	0.38	0.19	0.25	0.19
known_NIR_1926	0	0	0	0.24	0.15	0.13
known_NIR_1933	0.87	0.91	0.81	0.76	0.76	0.68
known_NIR_1934	0.71	0.57	0.6	0.25	0.41	0.34
known_NIR_2021	1	0.95	0.93	0.8	0.82	0.89
known_NIR_2026	0.02	0.03	0.04	0.07	0.09	0.06
known_NIR_2027	0	0.07	0.04	0.28	0.35	0.25
known_NIR_2029	0	0.01	0.02	0.06	0.05	0.03
known_NIR_2032	0	0	0	0.5	0.3	0.25
known_NIR_2033	1	1	1	0.97	0.97	0.98
known_NIR_2077	0.05	0.07	0.04	0	0.01	0.03
known_NIR_2162	0.19	0.24	0.26	0.15	0.11	0.05
known_NIR_2167	0.92	0.94	0.92	0.86	0.88	0.87
known_NIR_2174	0.09	0.09	0.08	0.15	0.15	0.14
known_NIR_2244	0.89	0.91	0.85	0.82	0.78	0.76
known_NIR_2245	0.96	0.94	0.95	0.89	0.88	0.87
known_NIR_2250	0.44	0.38	0.35	0.27	0.24	0.16
known_NIR_2254	0.46	0.46	0.39	0.33	0.31	0.22
known_NIR_2257	0.07	0.07	0.11	0.15	0.17	0.19
known_NIR_2259	0.02	0.03	0.03	0.06	0.06	0.07
known_NIR_2263	0.93	0.93	0.9	0.87	0.85	0.84
known_NIR_2268	0.84	0.75	0.83	0.61	0.72	0.6
known_NIR_2296	0.1	0.11	0.13	0.15	0.19	0.18
known_NIR_2297	0.1	0.1	0.12	0.15	0.17	0.16
known_NIR_2298	0.09	0.1	0.11	0.14	0.16	0.14
known_NIR_2299	0.82	0.82	0.78	0.74	0.68	0.7
known_NIR_2300	0.03	0.04	0.04	0.01	0.02	0.01
known_NIR_2312	0.02	0.01	0.02	0	0	0
known_NIR_2351	0.01	0.02	0.02	0	0	0
known_NIR_2364	0.79	0.77	0.7	0.88	0.92	0.95
known_NIR_2413	0.89	0.89	0.92	0.78	0.84	0.8
known_NIR_2414	0.1	0.11	0.06	0.19	0.13	0.2
known_NIR_2478	0.2	0.2	0.57	0.92	1	0.67
known_NIR_2492	0.68	0.64	0.6	0.53	0.55	0.43
known_NIR_2525	0.67	0.64	0.69	0.53	0.59	0.58
known_NIR_2572	0.84	0.81	0.85	0.75	0.77	0.76
known_NIR_2581	0.07	0.08	0	0.19	0.32	0.17
known_NIR_2582	0.06	0.06	0	0.16	0.26	0.17
known_NIR_2590	0.27	0.23	0.23	0.37	0.44	0.4
known_NIR_2591	0.15	0.16	0.13	0.23	0.25	0.26
known_NIR_2592	0.81	0.81	0.84	0.72	0.68	0.68
known_NIR_2629	1	1	0.7	0	0	0
known_NIR_2634	0.17	0.2	0.09	0.29	0.3	0.3
known_NIR_2737	0.09	0.06	0.04	0	0	0
known_NIR_2738	0.08	0.06	0.04	0	0	0
known_NIR_2739	0.07	0.05	0.04	0	0	0
known_NIR_2754	0.5	0.67	0.8	0.25	0.19	0.29
known_NIR_2821	0	0.02	0.11	0.28	0.3	0.18
known_NIR_2876	0.03	0.02	0.03	0.01	0	0
known_NIR_2877	0.05	0.03	0.05	0.02	0	0
known_NIR_2905	0.04	0.03	0.04	0	0	0
known_NIR_2990	0.05	0.03	0.06	0.08	0.1	0.08
known_NIR_3013	0.04	0.03	0.03	0	0.02	0.01
known_NIR_3027	0.99	0.98	0.99	0.97	0.96	0.96
known_NIR_3028	0.02	0.03	0.02	0.03	0.04	0.04
known_NIR_3030	1	0.8	0.89	0.7	0.62	0.73
known_NIR_3046	0.8	0.89	0.94	0.48	0.16	0.31
known_NIR_3047	1	1	1	0.95	0.93	0.93
known_NIR_3095	0	0	0.08	0.5	0.55	0.3
known_NIR_3096	0	0	0.12	0.58	0.75	0.54
known_NIR_3127	0.12	0.06	0.07	0	0	0
known_NIR_3139	0.31	0.29	0.27	0.4	0.35	0.41
known_NIR_3156	0.2	0.19	0.28	0.37	0.37	0.34
known_NIR_3170	0.26	0.36	0.3	0.18	0.16	0.21
known_NIR_3171	0.31	0.39	0.35	0.2	0.21	0.23
known_NIR_3172	0.37	0.43	0.43	0.24	0.29	0.25
known_NIR_3176	0.24	0.28	0.25	0.1	0.16	0.19
known_NIR_3186	0.06	0.06	0.08	0.16	0.12	0.12
known_NIR_3195	0.03	0.02	0.05	0.08	0.11	0.14
known_NIR_3215	0.81	0.69	0.79	0.93	1	1
known_NIR_3219	0.92	0.91	0.87	0.95	1	1
known_NIR_3221	0.2	0.24	0.22	0.13	0	0.02
known_NIR_3250	0.05	0	0	0.11	0.18	0.13
known_NIR_3251	0.21	0	0	0.78	1	1
known_NIR_3258	0	0	0.02	0.03	0.07	0.05
known_NIR_3305	0.02	0.02	0.03	0.03	0.04	0.04
known_NIR_3370	0.1	0.1	0.14	0.16	0.18	0.21
known_NIR_3371	0.11	0.11	0.15	0.17	0.18	0.21
known_NIR_3372	0.8	0.8	0.74	0.7	0.69	0.65
known_NIR_3411	0.99	1	0.98	0.96	0.97	0.95
known_NIR_3447	0.04	0.04	0.05	0.07	0.08	0.06
known_NIR_3471	1	0.94	1	0.87	0.88	0.88
known_NIR_3472	0	0.07	0.05	0.12	0.15	0.09
known_NIR_3519	0.78	0.78	0.78	0.7	0.69	0.7
known_NIR_3527	0.26	0.23	0.26	0.32	0.4	0.36
known_NIR_3528	0.23	0.22	0.24	0.29	0.34	0.32
known_NIR_3561	0.75	0.5	0.8	0.33	0.33	0.18
known_NIR_3565	0.11	0.1	0.16	0.01	0.04	0.08
known_NIR_3566	0.8	0.82	0.72	0.97	0.92	0.87
known_NIR_3574	0.03	0.04	0.03	0.05	0.05	0.04
known_NIR_3576	0.88	0.88	0.9	0.97	0.95	0.94
known_NIR_3605	0.33	0.32	0.42	0.59	0.88	0.64
known_NIR_3611	0.4	0.26	0.34	0.47	0.55	0.53
known_NIR_3678	0.11	0.21	0.06	0.57	0.43	0.45
known_NIR_3695	0.27	0.23	0.3	0.21	0.18	0.18
known_NIR_3768	0.71	0.66	0.6	0.91	0.81	0.77
known_NIR_3860	0.13	0.07	0.09	0.02	0.03	0.02
known_NIR_3861	0.1	0.05	0.07	0.01	0.02	0.01
known_NIR_3864	0.89	0.94	0.92	0.98	0.98	0.98
known_NIR_3885	0	0.06	0.13	0.26	0.3	0.16
known_NIR_3888	0.64	0.69	0.67	0.76	0.79	0.74
known_NIR_3895	0.12	0	0	0.24	0.41	0.29
known_NIR_3967	0.59	0.62	0.62	0.67	0.7	0.66
known_NIR_3996	0	0	0	0.36	0.25	0.25
known_NIR_3999	0.17	0.33	0	0.5	0.6	0.64
known_NIR_4065	0.24	0.38	0.38	0	0	0.13
known_NIR_4066	0.41	0.25	0.3	0	0	0
known_NIR_4131	0	0	0	0.08	0.13	0.07
known_NIR_4177	0.19	0.2	0.15	0.05	0.08	0.13
known_NIR_4284	0	0	0.03	0.15	0.13	0.21
known_NIR_4287	0.54	0.59	0.55	0.41	0.4	0.33
known_NIR_4321	0.44	0.24	0.31	0.86	0.64	0.68
known_NIR_4323	0.44	0.41	0.43	0.52	0.5	0.46
known_NIR_4331	0.6	0.27	0.45	0.08	0	0.19
known_NIR_4332	0.41	0.34	0.57	0.63	0.86	0.72
known_NIR_4350	0.05	0.05	0.06	0.03	0.04	0.04
known_NIR_4496	0.9	0.91	0.92	0.78	0.79	0.84
known_NIR_4509	0.01	0.01	0.02	0.04	0.04	0.06
known_NIR_4547	0.1	0.1	0.08	0.17	0.17	0.16
known_NIR_4548	0.01	0	0.01	0.03	0.02	0.02
known_NIR_4557	0.34	0.39	0.36	0.57	0.64	0.48
known_NIR_4617	0.08	0.11	0.16	0.39	0.3	0.31
known_NIR_4618	0.88	0.81	0.74	0.49	0.54	0.53
known_NIR_4640	0.65	0.74	0.62	0.56	0.53	0.47
known_NIR_4657	0.18	0.18	0.19	0.33	0.32	0.34
known_NIR_4747	0.65	0.55	0.62	0.47	0.42	0.48
known_NIR_4870	0.09	0.07	0.11	0.03	0.03	0.06
known_NIR_4911	0.43	0.27	0.31	0.12	0.23	0.09
known_NIR_4913	0.87	0.74	0.87	0.58	0.43	0.25
known_NIR_4938	0.73	1	0.43	0	0	0.06
known_NIR_4950	0.97	0.98	0.97	1	1	0.99
known_NIR_4969	0.71	0.78	0.71	0.84	0.96	0.94
known_NIR_4971	0.7	0.74	0.67	0.81	0.95	0.9
known_NIR_4993	0.02	0.07	0.1	0.18	0.19	0.16
known_NIR_5049	0.29	0.44	0.25	1	1	1
known_NIR_5104	0.66	0.59	0.63	0.74	0.8	0.77
known_NIR_5233	0.09	0.08	0.07	0.02	0.05	0.02
known_NIR_5268	0.03	0	0.01	0.08	0.04	0.09
known_NIR_5295	1	0.82	0.91	0.67	0.58	0.35
known_NIR_5303	0.41	0.39	0.39	0.28	0.3	0.35
known_NIR_5312	0.95	1	1	0.7	0.8	0.79
known_NIR_5364	0.17	0.16	0.18	0.14	0.14	0.15
known_NIR_5385	0.9	0.84	0.79	0.53	0.7	0.65
known_NIR_5386	0.05	0.09	0.14	0.31	0.18	0.21
known_NIR_5391	0.58	0.56	0.6	0.5	0.52	0.52
known_NIR_5395	0.41	0.41	0.39	0.26	0.25	0.17
known_NIR_5458	0.98	0.89	0.92	0.8	0.85	0.77
known_NIR_5480	0.95	0.97	0.97	0.99	0.99	1
known_NIR_5482	0.92	0.94	0.96	0.99	0.98	1
known_NIR_5500	0.24	0.24	0.22	0.19	0.21	0.2
known_NIR_5502	0.63	0.64	0.66	0.72	0.71	0.7
known_NIR_5506	0.07	0.07	0.08	0.04	0.03	0.04
known_NIR_5507	0.07	0.08	0.08	0.04	0.03	0.04
known_NIR_5575	0	0.02	0.01	0.03	0.05	0.03
known_NIR_5655	0.27	0.6	0.27	0.93	0.68	0.93
known_NIR_5702	0.01	0.02	0.02	0.01	0	0
known_NIR_5706	0.29	0.22	0.22	0.37	0.36	0.37
known_NIR_5752	0.04	0.06	0.05	0.02	0.03	0.01
known_NIR_5759	1	1	0.96	0.9	0.91	0.9
known_NIR_5761	0.67	0.61	0.64	0.38	0.39	0.42
known_NIR_5763	0.49	0.67	0.43	0.23	0.1	0.36
known_NIR_5768	0.27	0.24	0.23	0.04	0.13	0.15
known_NIR_5769	0.29	0.21	0.24	0.04	0.12	0.14
known_NIR_5778	0.14	0.14	0.18	0.4	0.36	0.39
known_NIR_5780	0	0.04	0.01	0.1	0.07	0.11
known_NIR_5832	0.05	0.07	0.06	0.02	0.04	0.04
known_NIR_5833	0.08	0.1	0.1	0.03	0.06	0.06
known_NIR_5835	0.5	0.29	0.36	0.25	0	0
known_NIR_5837	0	0	0.01	0.02	0.02	0.01
known_NIR_5907	0.09	0.1	0.08	0.14	0.13	0.11
known_NIR_5908	0.91	0.9	0.92	0.86	0.87	0.89
known_NIR_5913	0	0	0	0.04	0.03	0.02
known_NIR_5957	0.06	0.05	0.03	0	0	0
known_NIR_5981	0.03	0.04	0.04	0.02	0.02	0.02
known_NIR_5985	0.44	0.46	0.41	0.28	0.21	0.26
known_NIR_6011	0	0	0.01	0.02	0.02	0.01
known_NIR_6024	0.41	0.3	0.43	0	0	0.12
known_NIR_6075	0.57	0.57	0.59	0.63	0.61	0.64
known_NIR_6105	0.69	0.71	0.95	0.19	0.47	0.4
known_NIR_6146	0	0.04	0.02	0.1	0.14	0.08
known_NIR_6151	0	0.4	0	0.6	1	0.6
known_NIR_6220	0.28	0.25	0.31	0.36	0.35	0.42
known_NIR_6260	0.66	0.63	0.61	0.76	0.74	0.74
known_NIR_6262	0.81	0.82	0.8	0.83	0.85	0.86
known_NIR_6282	0.28	0.41	0.39	0.06	0.23	0.11
known_NIR_6330	0.01	0.02	0.02	0.04	0.05	0.04
known_NIR_6337	0.28	0.19	0.27	0.38	0.4	0.31
known_NIR_6352	0.27	0.16	0.17	0.11	0	0
known_NIR_6362	0.07	0.12	0.08	0	0	0
known_NIR_6387	0.95	0.97	0.95	0.92	0.93	0.93
known_NIR_6405	0.88	0.87	0.92	1	1	1
known_NIR_6424	0.04	0.05	0.03	0.07	0.06	0.08
known_NIR_6425	0.07	0.09	0.06	0.12	0.11	0.15
known_NIR_6426	0.07	0.08	0.06	0.1	0.1	0.13
known_NIR_6427	0.05	0.06	0.04	0.08	0.07	0.09
known_NIR_6454	0	0	0	0.59	0.67	0.89
known_NIR_6539	0.06	0.05	0.06	0.07	0.08	0.08
known_NIR_6614	0.29	0.4	0.32	0.12	0.06	0
known_NIR_6629	0.13	0.2	0.17	0.03	0.02	0.09
known_NIR_6635	0.02	0.03	0.02	0	0.01	0.01
known_NIR_6656	0.96	0.97	0.96	0.98	0.98	0.97
known_NIR_6672	0.07	0.18	0.08	0.25	0.26	0.27
known_NIR_6756	0.43	0.49	0.49	0.58	0.53	0.57
known_NIR_6771	0.19	0.14	0.22	0.35	0.54	0.5
known_NIR_6811	0.6	0.62	0.62	0.55	0.55	0.49
known_NIR_6814	0.76	0.78	0.75	0.68	0.72	0.67
known_NIR_6848	0.53	0.48	0.62	0.28	0.26	0.18
known_NIR_6849	0.12	0.07	0.14	0.03	0	0
known_NIR_6850	0.43	0.33	0.5	0.12	0	0
known_NIR_6851	0.15	0.13	0.19	0.05	0	0
known_NIR_6852	0.88	0.9	0.83	0.96	1	1
known_NIR_6853	0.19	0.16	0.2	0.06	0.08	0.1
known_NIR_6854	0.19	0.16	0.19	0.06	0.08	0.1
known_NIR_6885	0.39	0.38	0.4	0.45	0.53	0.49
known_NIR_6915	1	1	1	0.87	0.88	0.94
known_NIR_6917	0	0	0	0.02	0.03	0.02
known_NIR_6965	1	0.92	0.97	0.8	0.84	0.74
known_NIR_6974	0.82	0.87	0.69	0.47	0.64	0.55
known_NIR_7007	0.13	0.14	0.1	0.06	0.08	0.03
known_NIR_7020	0.05	0.06	0.06	0.02	0.01	0.03
known_NIR_7026	0.24	0.12	0.14	0	0	0
known_NIR_7027	0.14	0.07	0.08	0	0	0
known_NIR_7081	0.21	0.2	0.2	0.14	0.1	0.14
known_NIR_7082	0.26	0.21	0.22	0.15	0.12	0.14
known_NIR_7113	0.4	0.39	0.4	0.42	0.41	0.41
known_NIR_7132	0.13	0.21	0.14	0.31	0.3	0.25
known_NIR_7138	0.53	0.47	0.5	0.73	0.69	0.68
known_NIR_7139	0.76	0.66	0.75	0.55	0.55	0.61
known_NIR_7140	0.88	0.81	0.87	0.77	0.74	0.8
known_NIR_7141	0.58	0.58	0.53	0.45	0.45	0.49
known_NIR_7145	0.65	0.67	0.64	0.75	0.75	0.73
known_NIR_7146	0.72	0.72	0.72	0.89	0.88	0.87
known_NIR_7152	0.26	0.37	0.41	0.13	0.21	0.16
known_NIR_7154	0.93	0.91	0.91	0.89	0.88	0.85
known_NIR_7155	0.05	0.06	0.07	0.09	0.09	0.11
known_NIR_7167	0.21	0.09	0.12	0.22	0.33	0.31
known_NIR_7176	0.05	0.15	0.18	0.26	0.3	0.31
known_NIR_7199	0.98	0.95	0.97	0.94	0.9	0.91
known_NIR_7292	0.04	0.06	0.05	0.07	0.08	0.09
known_NIR_7316	0	0	0.01	0.01	0.02	0.02
known_NIR_7317	0	0	0.01	0.01	0.02	0.02
known_NIR_7318	0.99	1	0.99	0.98	0.96	0.97
known_NIR_7360	0.07	0.05	0.08	0.02	0.02	0
known_NIR_7397	0.06	0.24	0.1	0.36	0.29	0.4
known_NIR_7402	0.02	0.02	0.03	0.06	0.09	0.06
known_NIR_7417	0.15	0.11	0.13	0.08	0.06	0.07
known_NIR_7446	0.5	0.57	0.5	0.26	0.32	0.34
known_NIR_7456	0.16	0.16	0.16	0.12	0.14	0.13
known_NIR_7457	0.14	0.14	0.15	0.12	0.13	0.12
known_NIR_7458	0.13	0.13	0.14	0.11	0.12	0.11
known_NIR_7478	0.08	0.07	0.07	0.06	0.04	0.04
known_NIR_7479	0.09	0.08	0.07	0.06	0.04	0.04
known_NIR_7480	0.09	0.08	0.08	0.06	0.04	0.05
known_NIR_7482	0.18	0.22	0.19	0.15	0.1	0.1
known_NIR_7586	0.48	0.6	0.43	0.22	0.33	0.23
known_NIR_7628	0.28	0.32	0.29	0.53	0.62	0.66
known_NIR_7642	0.6	0.49	0.49	0.7	0.68	0.61
known_NIR_7681	0.13	0.12	0.14	0.1	0.1	0.11
known_NIR_7682	0.05	0.05	0.04	0.03	0.03	0.03
known_NIR_7684	0.93	0.94	0.94	0.95	0.96	0.95
known_NIR_7695	0	0	0	0.14	0.1	0.13
known_NIR_7759	0.07	0.07	0.07	0.03	0.02	0
known_NIR_7760	0.06	0.04	0.04	0.02	0.01	0
known_NIR_7762	0.89	0.94	0.94	0.97	0.99	1
known_NIR_7826	0.75	0.71	0.75	0.57	0.55	0.64
known_NIR_7827	0.03	0.04	0.04	0	0.01	0.01
known_NIR_7829	0.02	0.03	0.04	0.01	0	0
known_NIR_7836	0.04	0.05	0.04	0.01	0.01	0.01
known_NIR_7854	0.82	0.81	0.82	0.6	0.6	0.67
known_NIR_7855	0.84	0.77	0.78	0.59	0.66	0.69
known_NIR_7916	0.87	0.87	0.85	0.82	0.83	0.82
known_NIR_7931	0.46	0.5	0.44	0.42	0.33	0.36
known_NIR_7954	0.54	0.44	0.49	0.7	0.59	0.62
known_NIR_8008	1	1	1	0.8	0.7	0.74
known_NIR_8045	0.12	0.15	0.17	0.24	0.27	0.2
known_NIR_8049	0.17	0.2	0.22	0.33	0.3	0.26
known_NIR_8052	0.14	0.17	0.19	0.27	0.28	0.23
known_NIR_8053	0.02	0.02	0.03	0.04	0.04	0.04
known_NIR_8060	0.89	0.85	0.83	0.77	0.74	0.8
known_NIR_8093	0.01	0.01	0.03	0.09	0.06	0.06
known_NIR_8129	0.41	0.43	0.48	0.64	0.68	0.74
known_NIR_8131	0.83	0.78	0.66	0.54	0.48	0.49
known_NIR_8132	0.12	0.12	0.15	0.07	0.06	0.06
known_NIR_8138	0.04	0.09	0.21	0.33	0.24	0.33
known_NIR_8155	0.92	0.9	0.93	0.97	0.98	0.95
known_NIR_8247	0.03	0.02	0.02	0.05	0.06	0.04
known_NIR_8256	0.32	0.33	0.38	0.13	0.18	0.2
known_NIR_8269	0.06	0.06	0.16	0.22	0.39	0.28
known_NIR_8301	0.39	0.51	0.52	0.31	0.23	0.27
known_NIR_8302	0.04	0.03	0.03	0.02	0.02	0.01
known_NIR_8349	0.24	0.25	0.24	0.17	0.12	0.13
known_NIR_8351	0.78	0.76	0.78	0.84	0.88	0.87
known_NIR_8367	0	0	0	0.36	0.17	0.4
known_NIR_8377	0.94	0.91	0.95	0.77	0.82	0.85
known_NIR_8428	0.65	0.61	0.63	1	0.93	0.82
known_NIR_8445	0.02	0.05	0.05	0.08	0.09	0.07
known_NIR_8533	0	0	0.33	0.79	0.67	0.48
known_NIR_8582	0.8	1	1	0.2	0.33	0.56
known_NIR_8593	0.78	0.83	0.75	0.9	0.9	0.89
known_NIR_8594	0.78	0.82	0.76	0.91	0.9	0.89
known_NIR_8632	0.94	0.93	0.93	0.87	0.8	0.85
known_NIR_8642	0	0	0.03	0.29	0.53	0.3
known_NIR_8648	0.07	0.09	0.07	0.03	0.01	0
known_NIR_8674	0	0	0.13	0.5	0.5	0.6
known_NIR_8713	0.71	0.64	0.69	0.52	0.6	0.55
known_NIR_8715	0.26	0.3	0.24	0.42	0.35	0.39
known_NIR_8716	0.13	0.14	0.11	0.22	0.17	0.19
known_NIR_8735	0.11	0.11	0.09	0.05	0.07	0.05
known_NIR_8761	0.02	0	0.04	0.09	0.1	0.11
known_NIR_8770	0.06	0	0	0.17	0.29	0.14
known_NIR_8825	0.71	0.67	0.77	0.89	0.88	0.83
known_NIR_8827	0.14	0.16	0.12	0.04	0.05	0.04
known_NIR_8830	0.84	0.87	0.84	0.93	0.92	0.98
known_NIR_8850	0.2	0.17	0.19	0.31	0.28	0.29
known_NIR_8861	0	0	0.01	0.01	0.02	0.02
known_NIR_8863	0.09	0.08	0.1	0.24	0.22	0.23
known_NIR_8869	0.05	0.04	0.07	0.21	0.19	0.2
known_NIR_8870	0.95	0.96	0.93	0.77	0.78	0.78
known_NIR_8871	0.4	0.39	0.39	0.32	0.3	0.31
known_NIR_8886	0.85	0.84	0.84	0.93	0.95	0.95
known_NIR_8908	0.76	0.84	0.59	0.39	0.4	0.52
known_NIR_8909	0.05	0.07	0.07	0.04	0.03	0.04
known_NIR_8941	0.99	0.97	0.92	0.76	0.8	0.86
known_NIR_8942	0.07	0.19	0.18	0.39	0.48	0.41
known_NIR_8952	0.96	0.99	0.99	0.93	0.94	0.93
known_NIR_9000	0.46	0.35	0.45	0.22	0.28	0.26
known_NIR_9001	0.44	0.34	0.41	0.19	0.25	0.25
known_NIR_9013	0.42	0.46	0.38	0.48	0.51	0.55
known_NIR_9039	0.05	0.04	0.05	0.03	0.04	0.03
known_NIR_9047	0.44	0.5	0.46	0.08	0.28	0.17
known_NIR_9092	1	1	1	0.67	0.77	0.67
known_NIR_9105	0.62	0.67	1	0.33	0.44	0.18
known_NIR_9136	0.93	0.82	0.83	0.63	0.7	0.65
known_NIR_9156	0.2	0.18	0.17	0.13	0.13	0.07
known_NIR_9169	0.01	0	0	0.02	0.04	0.03
known_NIR_9170	0.08	0	0	0.22	0.21	0.21
known_NIR_9301	0.26	0.28	0.3	0.33	0.32	0.34
known_NIR_9302	0.7	0.68	0.67	0.64	0.64	0.63
known_NIR_9316	0.26	0.24	0.24	0	0.08	0.11
known_NIR_9319	0.15	0.12	0.11	0	0	0
known_NIR_9323	0.65	0.8	0.83	1	1	1
known_NIR_9325	0.67	0.77	0.84	1	1	1
known_NIR_9328	0.29	0.69	0.5	1	1	1
known_NIR_9330	0.41	0.56	0.67	1	1	1
known_NIR_9335	0.47	0.44	0.39	0.33	0.33	0.35
known_NIR_9396	0.03	0.02	0.03	0.02	0.01	0.01
known_NIR_9419	0.06	0.08	0.08	0.03	0.05	0.04
known_NIR_9420	0.08	0.1	0.1	0.04	0.07	0.05
known_NIR_9421	0.06	0.05	0.05	0.09	0.07	0.1
known_NIR_9425	0.45	0.43	0.48	0.58	0.54	0.53
known_NIR_9430	0.39	0.42	0.36	0.28	0.32	0.33
known_NIR_9432	0.54	0.58	0.52	0.42	0.47	0.47
known_NIR_9439	0	0.01	0	0.01	0.02	0.02
known_NIR_9456	0.12	0.11	0.09	0.07	0.04	0.08
known_NIR_9457	0.8	0.8	0.84	0.88	0.92	0.86
known_NIR_9491	0.18	0.12	0.15	0.07	0.08	0.06
known_NIR_9498	0	0.02	0.04	0.16	0.14	0.1
known_NIR_9552	0.33	0.33	0.43	0.26	0.15	0.23
known_NIR_9556	0.04	0	0	0.29	0.24	0.32
known_NIR_9561	0.67	1	1	0.42	0.5	0.33
known_NIR_9577	0	0.04	0	0.1	0.07	0.06
known_NIR_9579	0.48	0.45	0.5	0.3	0.34	0.36
known_NIR_9595	0.01	0	0.03	0.09	0.1	0.06
known_NIR_9691	1	0.97	1	0.92	0.96	0.95
known_NIR_9694	0.47	0.62	0.47	0.32	0.35	0.26
known_NIR_9735	0.11	0.09	0.1	0.07	0.08	0.07
known_NIR_9737	0.24	0.31	0.36	0	0.03	0.12
known_NIR_9738	0.61	0.46	0.24	1	0.88	0.72
known_NIR_9799	0.37	0.33	0.33	0.28	0.31	0.29
known_NIR_9847	1	1	0.8	0.64	0.4	0.7
known_NIR_9874	0	0	0	0.29	0.33	0.39
known_NIR_9875	0	0	0	0.33	0.31	0.26
known_NIR_9952	0.1	0.09	0.1	0.04	0.01	0.06
known_NIR_9988	0.17	0.11	0.13	0	0	0
known_NIR_9989	0.12	0.08	0.1	0	0	0
known_NIR_10032	0	0	0.2	0.82	0.5	0.75
known_NIR_10034	0	0	0.2	0.69	0.47	0.53
known_NIR_10035	0	0	0.21	0.78	0.43	0.69
known_NIR_10041	0.28	0.27	0.27	0.34	0.34	0.32
known_NIR_10042	0.36	0.37	0.43	0.47	0.54	0.53
known_NIR_10043	0.37	0.37	0.4	0.45	0.47	0.48
known_NIR_10044	0.46	0.46	0.49	0.51	0.52	0.54
known_NIR_10093	0.72	0.95	0.83	0.54	0.58	0.52
known_NIR_10139	0.87	0.88	0.94	0.65	0.54	0.51
known_NIR_10153	0	0	0	0.02	0.02	0.03
known_NIR_10154	0	0	0	0.4	0.43	0.54
known_NIR_10220	0.23	0.18	0.24	0	0.03	0.07
known_NIR_10249	0.51	0.51	0.49	0.59	0.56	0.57
known_NIR_10251	0.77	0.74	0.82	0.87	0.91	0.91
known_NIR_10306	0.33	0.34	0.46	0.13	0.22	0.1
known_NIR_10381	0	0	0.05	0.13	0.06	0.12
known_NIR_10420	0	0	0	0.33	0.25	0.43
known_NIR_10453	0	0	0	0.44	0.33	0.22
known_NIR_10454	0.75	0.76	0.72	0.91	0.92	0.85
known_NIR_10458	1	1	0.95	0.89	0.86	0.92
known_NIR_10460	0	0	0.03	0.09	0.08	0.04
known_NIR_10463	0	0	0	0.11	0.05	0.08
known_NIR_10524	0.04	0.02	0.07	0.09	0.13	0.11
known_NIR_10675	0.88	0.88	0.83	0.73	0.57	0.62
known_NIR_10697	0.97	0.98	0.98	0.99	1	1
known_NIR_10700	0.02	0.01	0.02	0.01	0	0
known_NIR_10733	0	0.25	0	0.4	0.33	0.67
known_NIR_10760	0.17	0.18	0.15	0.14	0.1	0.12
known_NIR_10832	0.97	0.98	0.99	0.94	0.93	0.96
known_NIR_10837	0.03	0.04	0.03	0.11	0.12	0.08
known_NIR_10859	1	0.89	1	0.25	0.54	0.6
known_NIR_10873	0	0	0	0.19	0.29	0.25
known_NIR_10874	0	0	0	0.27	0.4	0.23
known_NIR_10936	0.01	0.02	0.03	0.04	0.04	0.06
known_NIR_10938	0.38	0.33	0.18	0.78	1	1
known_NIR_10939	0.45	0.5	0.69	0.22	0	0.08
known_NIR_10940	0.94	0.98	0.95	0.83	0.84	0.88
known_NIR_11013	0.52	0.41	0.4	0.12	0.14	0.15
known_NIR_11014	0.31	0.33	0.22	0.11	0.12	0.11
known_NIR_11061	0.08	0.08	0.06	0.11	0.1	0.09
known_NIR_11063	0.08	0.07	0.06	0.1	0.09	0.09
known_NIR_11103	0.43	0.43	0.41	0.34	0.38	0.38
known_NIR_11142	0.75	0.6	0.61	0.43	0.45	0.45
known_NIR_11152	0	0	0.33	0.68	0.71	1
known_NIR_11162	0.43	0.4	0.41	0.46	0.49	0.47
known_NIR_11163	0.45	0.42	0.43	0.49	0.51	0.49
known_NIR_11225	0.21	0.27	0.37	0.09	0.04	0.14
known_NIR_11260	0.03	0.02	0.03	0.05	0.05	0.06
known_NIR_11277	0.28	0.29	0.3	0.25	0.25	0.27
known_NIR_11388	0.15	0.18	0.18	0.24	0.26	0.21
known_NIR_11389	0.93	0.94	0.94	0.96	0.96	0.96
known_NIR_11390	0.95	0.96	0.96	0.97	0.97	0.98
known_NIR_11392	0.95	0.96	0.96	0.97	0.97	0.98
known_NIR_11396	0.91	0.91	0.9	0.89	0.89	0.88
known_NIR_11398	0.09	0.09	0.1	0.11	0.11	0.12
known_NIR_11399	0.14	0.06	0.13	0.3	0.24	0.2
known_NIR_11400	0.22	0.11	0.22	0.44	0.37	0.31
known_NIR_11412	0.91	0.95	0.87	0.75	0.8	0.84
known_NIR_11413	1	0.97	0.98	0.94	0.92	0.91
known_NIR_11429	0.86	1	0.89	0.22	0.5	0.61
known_NIR_11431	0.24	0.23	0.11	0	0.08	0
known_NIR_11447	0.18	0.13	0.2	0.36	0.37	0.32
known_NIR_11448	0.23	0.18	0.22	0.39	0.38	0.36
known_NIR_11507	0.53	0.63	0.58	0.79	0.73	0.78
known_NIR_11511	0.48	0.53	0.48	0.42	0.37	0.36
known_NIR_11512	0.47	0.5	0.45	0.35	0.38	0.37
known_NIR_11550	0.99	0.99	1	0.96	0.95	0.95
known_NIR_11598	0.03	0.05	0.05	0.01	0.01	0.03
known_NIR_11613	0.59	0.58	0.63	0.49	0.48	0.49
known_NIR_11614	0.41	0.45	0.42	0.56	0.52	0.56
known_NIR_11631	0.04	0.03	0.02	0	0	0
known_NIR_11637	0.82	0.85	1	0.22	0.17	0.38
known_NIR_11653	0.04	0.03	0.04	0.06	0.07	0.07
known_NIR_11654	0.04	0.05	0.05	0.07	0.07	0.09
known_NIR_11668	0.32	0.3	0.45	0.14	0.2	0.14
known_NIR_11679	0.04	0.04	0.05	0.02	0.01	0.02
known_NIR_11680	0	0	0.02	0.04	0.03	0.03
known_NIR_11692	0.03	0.03	0.02	0.05	0.05	0.05
known_NIR_11732	0.06	0.06	0.06	0.1	0.09	0.08
known_NIR_11795	0	0	0	0.1	0.07	0.12
known_NIR_11796	0	0	0	0.06	0.04	0.07
known_NIR_11823	0.88	0.89	0.91	0.81	0.85	0.83
known_NIR_11859	0.78	0.86	0.76	0.92	0.9	0.94
known_NIR_11869	0.59	0.55	0.6	0.82	0.78	0.85
known_NIR_11874	0.3	0.3	0.26	0.1	0.13	0.1
known_NIR_11938	0.26	0.31	0.5	0.1	0	0.08
known_NIR_12064	0.62	1	0.87	0.33	0	0.5
known_NIR_12125	0.29	0.67	0.5	0	0	0.12
known_NIR_12198	0.17	0.21	0.13	0.04	0	0
known_NIR_12199	0.05	0.05	0.04	0.02	0	0
known_NIR_12200	0.93	0.91	0.94	0.98	1	1
known_NIR_12220	0.68	0.82	0.83	1	1	1
known_NIR_12223	0.57	0.71	0.68	0.76	0.81	0.9
known_NIR_12225	0.49	0.55	0.55	0.67	0.76	0.83
known_NIR_12245	0.06	0.08	0.08	0.05	0.04	0.05
known_NIR_12251	0.2	0.13	0.19	0	0.03	0.02
known_NIR_12348	0.13	0.2	0.25	0.27	0.38	0.38
known_NIR_12352	0.11	0.11	0.08	0.25	0.32	0.36
known_NIR_12361	1	1	1	0.27	0.5	0.44
known_NIR_12412	0.07	0.09	0.09	0.04	0.02	0.02
known_NIR_12430	0.3	0.15	0.28	0.56	0.58	0.42
known_NIR_12431	0.98	0.93	0.95	0.84	0.88	0.8
known_NIR_12434	0.06	0.02	0	0.12	0.11	0.12
known_NIR_12441	0.53	0.53	0.64	0.71	0.83	0.84
known_NIR_12517	0.68	0.65	0.66	0.81	0.77	0.77
known_NIR_12518	0.04	0.03	0.02	0.07	0.05	0.05
known_NIR_12536	0.93	0.95	0.98	0.9	0.87	0.88
known_NIR_12539	0.12	0.09	0.04	0.17	0.2	0.21
known_NIR_12544	0.16	0.09	0.08	0.35	0.26	0.21
known_NIR_12570	0.62	0.67	0.57	0	0	0.22
known_NIR_12593	0.79	0.82	0.76	0.62	0.65	0.7
known_NIR_12594	0.83	0.8	0.76	0.68	0.68	0.72
known_NIR_12691	0.12	0.09	0.09	0.43	0.54	0.29
known_NIR_12694	1	1	1	0.73	0.78	0.8
known_NIR_12696	0	0	0	0.15	0.12	0.16
known_NIR_12702	0.05	0.08	0.06	0.12	0.1	0.13
known_NIR_12703	0.11	0.16	0.15	0.25	0.23	0.26
known_NIR_12751	0.13	0.1	0.11	0.06	0	0
known_NIR_12767	0.78	0.82	0.88	1	1	0.91
known_NIR_12770	0.33	0.22	0.25	0	0	0
known_NIR_12771	0.35	0.33	0.25	0	0	0
known_NIR_12788	0.06	0.07	0.07	0.03	0.04	0.03
known_NIR_12790	0.11	0.11	0.15	0.07	0.08	0.06
known_NIR_12791	0.05	0.05	0.06	0.03	0.03	0.02
known_NIR_12792	0.09	0.09	0.12	0.04	0.07	0.04
known_NIR_12793	0.04	0.04	0.05	0.02	0.03	0.02
known_NIR_12801	0.02	0.01	0.02	0	0.01	0
known_NIR_12861	0.02	0.03	0.02	0	0	0
known_NIR_12870	0	0	0.25	0.75	0.55	1
known_NIR_12871	1	1	0.96	0.78	0.75	0.71
known_NIR_12875	0.05	0	0.06	0.18	0.14	0.17
known_NIR_12876	0	0	0.02	0.13	0.23	0.17
known_NIR_12879	0.02	0.01	0.01	0.03	0.03	0.02
known_NIR_12902	0	0	0	0.1	0.2	0.24
known_NIR_12912	0.2	0.29	0.18	0.5	0.57	0.39
known_NIR_12913	0.79	0.72	0.79	0.85	1	0.98
known_NIR_12932	1	1	1	0.86	0.71	0.75
known_NIR_12993	0.29	0.34	0.45	0.14	0.11	0.2
known_NIR_13021	0.27	0.19	0.29	0.41	0.36	0.36
known_NIR_13030	0.46	0.51	0.49	0.43	0.38	0.39
known_NIR_13048	0.01	0.01	0	0.03	0.02	0.02
known_NIR_13053	0.02	0.01	0.01	0.04	0.03	0.04
known_NIR_13060	0.2	0.16	0.15	0.07	0.08	0.09
known_NIR_13063	0.1	0.17	0.18	0.28	0.22	0.23
known_NIR_13106	0.72	0.79	0.79	0.62	0.68	0.63
known_NIR_13155	0.16	0.16	0.3	0	0	0.03
known_NIR_13160	0.46	0.33	0	1	1	0.58
known_NIR_13177	0.89	0.9	0.89	0.76	0.75	0.68
known_NIR_13179	0.87	0.96	0.98	0.78	0.85	0.82
known_NIR_13208	0.45	0.35	0.4	0.04	0.07	0
known_NIR_13215	0.83	0.91	0.82	0.98	0.97	1
known_NIR_13219	0.32	0.35	0.3	0.43	0.37	0.44
known_NIR_13232	0	0	0	0.03	0.04	0.03
known_NIR_13254	0.02	0.02	0.02	0.07	0.1	0.06
known_NIR_13257	0.02	0.01	0.06	0.16	0.14	0.18
known_NIR_13264	0	0.02	0.02	0.08	0.05	0.05
known_NIR_13265	1	0.94	0.95	0.86	0.89	0.91
known_NIR_13266	0.24	0.23	0.24	0.34	0.29	0.36
known_NIR_13294	1	0.89	0.75	0.42	0.5	0.69
known_NIR_13305	0.63	0.57	0.58	0.49	0.39	0.46
known_NIR_13309	0.33	0.3	0.29	0.4	0.36	0.43
known_NIR_13311	0.51	0.55	0.56	0.44	0.49	0.42
known_NIR_13314	0.86	0.85	0.91	0.77	0.75	0.67
known_NIR_13350	0.41	0.41	0.44	0.35	0.32	0.34
known_NIR_13356	0.03	0.04	0.03	0.01	0.02	0.01
known_NIR_13363	0.85	0.85	0.86	0.74	0.71	0.76
known_NIR_13371	0.18	0.24	0.2	0.06	0.07	0.08
known_NIR_13372	0.07	0.07	0.05	0.01	0.01	0.02
known_NIR_13451	0.01	0	0	0.02	0.02	0.03
known_NIR_13477	0.01	0	0.01	0.03	0.04	0.02
known_NIR_13489	0.3	0.3	0.29	0.35	0.36	0.33
known_NIR_13509	0	0.01	0	0.02	0.03	0.02
known_NIR_13537	0	0	0.07	0.08	0.11	0.13
known_NIR_13557	0.02	0.07	0.1	0.21	0.31	0.29
known_NIR_13569	0.33	0.38	0.29	0.16	0.15	0
known_NIR_13616	0.12	0	0	0.4	0.42	0.3
known_NIR_13655	0.09	0.16	0.11	0	0	0.04
known_NIR_13656	0.09	0.17	0.09	0	0	0.03
known_NIR_13662	0.01	0.02	0.02	0	0.01	0
known_NIR_13699	0.74	0.62	0.64	0.79	0.84	0.84
known_NIR_13712	0.01	0	0	0.02	0.01	0.02
known_NIR_13755	0.22	0.16	0.18	0.12	0.09	0.13
known_NIR_13757	0.25	0.2	0.2	0.14	0.1	0.14
known_NIR_13758	0.28	0.25	0.23	0.17	0.12	0.15
known_NIR_13759	0.25	0.19	0.15	0.07	0.05	0.1
known_NIR_13760	0.92	0.92	0.86	0.71	0.61	0.78
known_NIR_13761	0.34	0.27	0.22	0.12	0.09	0.15
known_NIR_13762	0.41	0.41	0.29	0.17	0.14	0.23
known_NIR_13763	0.41	0.42	0.3	0.18	0.14	0.24
known_NIR_13764	0.35	0.35	0.25	0.15	0.13	0.21
known_NIR_13771	0.58	0.63	0.64	0.71	0.8	0.75
known_NIR_13778	0.03	0.02	0.06	0.11	0.08	0.07
known_NIR_13780	0.92	0.96	0.84	0.61	0.68	0.73
known_NIR_13781	0.25	0.3	0.25	0.16	0.15	0.17
known_NIR_13782	0.23	0.29	0.24	0.15	0.16	0.18
known_NIR_13853	0.69	0.81	0.87	0.59	0.49	0.27
known_NIR_13883	0.01	0.02	0	0.03	0.05	0.05
known_NIR_13939	0.18	0	0	0.44	0.2	0.41
known_NIR_13945	0	0.03	0	0.08	0.07	0.14
known_NIR_13971	0.88	0.91	0.88	0.8	0.79	0.75
known_NIR_13972	0.18	0.13	0.17	0.29	0.28	0.33
known_NIR_14013	0	0	0.04	0.08	0.09	0.16
known_NIR_14041	0.08	0.08	0.12	0	0	0
known_NIR_14043	0.28	0.26	0.28	0.24	0.24	0.22
known_NIR_14053	0.02	0.03	0.03	0.02	0.01	0.01
known_NIR_14054	0.02	0.03	0.03	0.02	0.01	0.01
known_NIR_14093	0.86	0.9	0.9	0.76	0.78	0.76
known_NIR_14138	0.97	0.98	0.97	0.98	0.99	0.99
known_NIR_14139	0.98	0.97	0.97	0.99	0.99	0.99
known_NIR_14191	0.04	0.06	0.06	0	0.03	0
known_NIR_14194	0.95	0.89	0.91	1	0.96	1
known_NIR_14270	0	0	0.02	0.04	0.04	0.05
known_NIR_14273	0.25	0.26	0.25	0.36	0.46	0.38
known_NIR_14274	0.73	0.69	0.74	0.81	0.93	0.94
known_NIR_14301	0.14	0.17	0.18	0.77	0.58	0.65
known_NIR_14302	0.55	0.47	0.44	0.87	0.93	0.92
known_NIR_14333	0.05	0.05	0.02	0.08	0.1	0.08
known_NIR_14337	0.53	0.55	0.54	0.77	0.69	0.68
known_NIR_14338	0.54	0.53	0.54	0.76	0.73	0.67
known_NIR_14387	0.02	0.04	0.04	0	0.01	0
known_NIR_14519	0.13	0.17	0.12	0	0.05	0.04
known_NIR_14554	0.98	0.99	0.98	0.99	1	1
known_NIR_14715	0.07	0	0	0.16	0.19	0.1
known_NIR_14726	0	0	0	0.02	0.01	0.02
known_NIR_14751	0.89	0.89	0.85	1	0.93	0.95
known_NIR_14755	0	0	0.03	0.07	0.04	0.04
known_NIR_14827	0.13	0.05	0.08	0.18	0.24	0.21
known_NIR_14828	0.46	0.45	0.55	0.57	0.64	0.69
known_NIR_14894	0.45	0.46	0.39	0.56	0.51	0.49
known_NIR_14916	0.06	0.06	0.12	0.47	0.55	0.53
known_NIR_14924	0.26	0.47	0.36	0.8	0.82	0.83
known_NIR_14925	0.17	0.16	0.12	0.24	0.26	0.29
known_NIR_14931	1	1	0.67	0.26	0.2	0.38
known_NIR_14933	0	0	0.2	0.64	0.69	0.48
known_NIR_14934	0.14	0	0.2	0.59	0.69	0.45
known_NIR_14944	0	0	0.01	0.03	0.02	0.02
known_NIR_15040	0.42	0.33	0.52	0.22	0.15	0.14
known_NIR_15061	0.3	0.4	0.48	0.04	0.17	0.17
known_NIR_15064	0.89	0.86	0.83	0.99	0.93	0.92
known_NIR_15072	0.14	0.08	0.17	0	0	0.07
known_NIR_15121	0	0.06	0	0.11	0.09	0.18
known_NIR_15132	0	0	0	0.12	0.15	0.16
known_NIR_15205	0.87	0.82	0.73	0.31	0.54	0.6
known_NIR_15294	0.03	0.02	0.03	0.06	0.05	0.04
known_NIR_15303	0.96	0.92	1	0.81	0.91	0.83
known_NIR_15326	0.4	0.64	0.54	0	0	0.25
known_NIR_15445	0.35	0.36	0.38	0.1	0.16	0.25
known_NIR_15452	0.92	0.9	0.96	0.77	0.74	0.83
known_NIR_15460	1	0.7	0.86	0.43	0.2	0.22
known_NIR_15462	1	0.93	0.98	0.88	0.88	0.82
known_NIR_15484	0.33	0.44	0.47	0.22	0.19	0.32
known_NIR_15549	0.25	0.29	0.23	0.08	0.05	0
known_NIR_15621	0.94	0.94	0.96	1	1	0.98
known_NIR_15622	0.04	0.04	0.02	0	0	0.01
known_NIR_15632	0.11	0.06	0.06	0	0	0
known_NIR_15639	0.56	0.57	0.8	1	1	1
known_NIR_15642	0.86	0.85	0.86	1	1	1
known_NIR_15661	0.93	0.94	0.95	0.89	0.89	0.86
known_NIR_15689	0.88	0.91	0.94	0.8	0.85	0.83
known_NIR_15693	0.8	0.81	0.91	0.73	0.65	0.73
known_NIR_15702	0.86	0.88	0.84	0.92	0.91	0.91
known_NIR_15703	0.78	0.79	0.75	0.87	0.84	0.86
known_NIR_15708	0.1	0.14	0.08	0.24	0.19	0.25
known_NIR_15709	0.17	0.28	0.13	0.32	0.42	0.38
known_NIR_15775	0.15	0.14	0.16	0.09	0.11	0.1
known_NIR_15791	0.13	0.12	0.15	0.07	0.09	0.08
known_NIR_15798	0.99	0.98	0.99	0.98	0.97	0.97
known_NIR_15837	1	0.99	1	0.98	0.97	0.96
known_NIR_15838	0	0.01	0	0.03	0.04	0.05
known_NIR_15839	0	0	0.01	0.04	0.04	0.06
known_NIR_15840	1	1	0.98	0.9	0.89	0.84
known_NIR_15842	0.13	0.14	0.14	0.05	0.05	0.07
known_NIR_15843	0.96	0.96	0.94	0.78	0.73	0.77
known_NIR_15844	0.77	0.76	0.76	0.9	0.91	0.88
known_NIR_15845	0.14	0.16	0.16	0.07	0.08	0.09
known_NIR_15846	0.84	0.83	0.82	0.91	0.89	0.88
known_NIR_15847	0.09	0.1	0.1	0.05	0.06	0.07
known_NIR_15848	0.07	0.06	0.07	0.04	0.04	0.03
known_NIR_15849	0.69	0.7	0.74	0.56	0.55	0.5
known_NIR_15850	0.15	0.13	0.17	0.05	0.05	0.03
known_NIR_15851	0.77	0.72	0.76	0.62	0.64	0.56
known_NIR_15852	0.81	0.82	0.85	0.72	0.71	0.66
known_NIR_15865	0.32	0.27	0.25	0.21	0.18	0.13
known_NIR_15911	0.03	0.03	0.03	0.01	0.02	0.01
known_NIR_15924	0.04	0.04	0.03	0.06	0.05	0.05
known_NIR_15929	0.03	0.03	0.03	0.01	0	0.01
known_NIR_15965	0.05	0.05	0.06	0	0	0.03
known_NIR_16043	0.86	0.66	0.72	0.4	0.57	0.52
known_NIR_16044	0.11	0.14	0.14	0.06	0.05	0.07
known_NIR_16045	0.06	0.08	0.08	0.03	0.03	0.05
known_NIR_16050	0.08	0.24	0.16	0.43	0.36	0.31
known_NIR_16052	0.88	0.84	0.84	0.94	0.94	0.9
known_NIR_16055	0.89	0.86	0.86	0.93	0.95	0.93
known_NIR_16063	0.09	0.1	0.1	0.05	0.04	0.07
known_NIR_16146	0.61	0.53	0.61	0.41	0.48	0.44
known_NIR_16159	0.9	0.93	0.93	0.98	0.95	0.97
known_NIR_16160	0.9	0.94	0.92	0.98	0.95	0.98
known_NIR_16163	0.39	0.42	0.43	0.31	0.35	0.3
known_NIR_16261	0.04	0.04	0.05	0.09	0.1	0.12
known_NIR_16281	0.98	0.98	0.99	0.99	1	1
known_NIR_16335	0.78	0.67	1	0.6	0.25	0.33
known_NIR_16392	0.94	0.92	0.93	0.9	0.88	0.9
known_NIR_16594	0.16	0.13	0.14	0.23	0.26	0.23
known_NIR_16603	0.56	0.36	0.37	0.74	0.71	0.73
known_NIR_16664	0.35	0.29	0.31	0.18	0.16	0.16
known_NIR_16673	0.03	0	0.05	0.08	0.1	0.06
known_NIR_16697	0.19	0.11	0.1	0.26	0.3	0.22
known_NIR_16707	0.39	0.4	0.39	0.38	0.37	0.38
known_NIR_16710	0.05	0.05	0.04	0.03	0.03	0.03
known_NIR_16726	0	0	0	0.04	0.03	0.06
known_NIR_16782	0.18	0.08	0.11	0	0.05	0
known_NIR_16783	0.91	0.83	0.85	0.64	0.71	0.64
known_NIR_16784	0.05	0.09	0.08	0.22	0.17	0.22
known_NIR_16785	0.08	0.16	0.14	0.28	0.27	0.32
known_NIR_16867	0.29	0.35	0.3	0.46	0.46	0.46
known_NIR_16868	0.3	0.35	0.3	0.47	0.44	0.45
known_NIR_16869	0.31	0.35	0.31	0.49	0.42	0.44
known_NIR_16871	0.28	0.33	0.35	0.43	0.39	0.45
known_NIR_16873	0.4	0.44	0.46	0.52	0.51	0.59
known_NIR_16894	1	1	1	0.4	0	0.43
known_NIR_16895	0.53	0.64	0.65	0.78	0.76	0.84
known_NIR_17036	0.93	0.93	0.92	0.94	0.95	0.95
known_NIR_17043	0.11	0.05	0.29	0.5	0.38	0.56
known_NIR_17045	0.01	0.01	0.02	0.1	0.15	0.12
known_NIR_17066	0	0	0.12	0.18	0.18	0.28
known_NIR_17117	0	0	0	0.83	0.64	0.5
known_NIR_17134	0	0	0	0.02	0.04	0.03
known_NIR_17135	0.01	0.02	0.03	0.22	0.13	0.22
known_NIR_17151	0.06	0.1	0.08	0.04	0.02	0.01
known_NIR_17173	0.39	0.32	0.35	0.2	0.25	0.24
known_NIR_17229	0	0	0	0.43	0.25	0.33
known_NIR_17282	0.02	0.02	0.01	0.01	0	0
known_NIR_17299	0	0	0.01	0.02	0.03	0.02
known_NIR_17339	0	0	0.05	0.21	0.21	0.13
known_NIR_17352	0.2	0.13	0.17	0.09	0.11	0.06
known_NIR_17356	0.05	0.05	0.04	0.02	0.03	0.01
known_NIR_17357	0.2	0.32	0.24	0.08	0.13	0.07
known_NIR_17384	0.99	1	1	0.95	0.94	0.9
known_NIR_17385	0.99	1	0.99	0.97	0.94	0.96
known_NIR_17386	0.01	0	0.01	0.04	0.06	0.07
known_NIR_17394	0.48	0.5	0.37	0.17	0.26	0.34
known_NIR_17421	0.02	0.03	0.03	0.01	0.02	0.01
known_NIR_17506	0.35	0.38	0.39	0.47	0.45	0.43
known_NIR_17522	0.02	0.02	0.03	0.04	0.04	0.03
known_NIR_17523	0.57	0.57	0.57	0.19	0.05	0.19
known_NIR_17524	0.59	0.44	0.46	0.18	0.04	0.14
known_NIR_17525	0.6	0.36	0.38	0.17	0.03	0.11
known_NIR_17530	0.5	0.67	0.75	1	1	0.81
known_NIR_17537	0.88	0.8	0.85	0.67	0.7	0.76
known_NIR_17554	0.58	0.58	0.59	0.75	0.78	0.79
known_NIR_17591	0.03	0.03	0.02	0.01	0.01	0.02
known_NIR_17613	0.98	0.95	0.96	0.9	0.9	0.89
known_NIR_17616	0.04	0.03	0.04	0.09	0.08	0.08
known_NIR_17617	0.01	0.02	0.02	0.05	0.05	0.06
known_NIR_17620	0	0	0.01	0.02	0.02	0.03
known_NIR_17656	0	0.01	0	0.03	0.04	0.03
known_NIR_17657	0	0.01	0	0.03	0.05	0.03
known_NIR_17658	0	0.01	0	0.04	0.06	0.03
known_NIR_17671	0.09	0.07	0.12	0.02	0.04	0.01
known_NIR_17677	0.11	0.1	0.13	0.02	0.06	0.01
known_NIR_17678	0.06	0.06	0.09	0.01	0.03	0.01
known_NIR_17679	0.13	0.12	0.17	0.02	0.05	0.01
known_NIR_17680	0.12	0.12	0.18	0.02	0.05	0.01
known_NIR_17722	0.04	0.03	0.02	0	0	0
known_NIR_17738	0.52	0.58	0.5	0.39	0.4	0.25
known_NIR_17751	0.46	0.39	0.28	0.13	0.18	0.16
known_NIR_17770	0.05	0.09	0.06	0.13	0.15	0.12
known_NIR_17781	0.96	0.98	0.97	1	1	0.99
known_NIR_17792	0.03	0.02	0.02	0	0	0
known_NIR_17849	0.76	0.8	0.77	0.89	0.88	0.82
known_NIR_17855	0	0	0.17	0.28	0.29	0.44
known_NIR_17856	0	0	0.02	0.04	0.03	0.03
known_NIR_18018	0.18	0.19	0.21	0.14	0.16	0.17
known_NIR_18019	0.23	0.22	0.25	0.17	0.19	0.21
known_NIR_18093	1	0.78	0.62	0.33	0.53	0.32
known_NIR_18094	1	0.7	0.8	0.24	0.57	0.36
known_NIR_18097	1	0.57	0.75	0.05	0	0.36
known_NIR_18159	0.03	0.04	0.03	0.06	0.05	0.06
known_NIR_18164	0.47	0.54	0.59	0.29	0.32	0.4
known_NIR_18192	1	1	1	0.5	0.4	0.2
known_NIR_18211	0.06	0.03	0.02	0.08	0.11	0.1
known_NIR_18282	0.01	0.01	0.03	0.08	0.11	0.09
known_NIR_18317	0.39	0.42	0.41	0.11	0.23	0.16
known_NIR_18318	0.4	0.4	0.45	0.09	0.26	0.16
known_NIR_18319	0.41	0.39	0.5	0.08	0.3	0.16
known_NIR_18325	1	1	1	0.95	0.94	0.97
known_NIR_18326	0.02	0	0.03	0.07	0.07	0.05
known_NIR_18360	0.31	0.31	0.33	0.4	0.37	0.39
known_NIR_18377	0.06	0.06	0.06	0.02	0	0.01
known_NIR_18378	0.12	0.11	0.12	0.04	0	0.02
known_NIR_18395	1	0.84	1	0.62	0.73	0.68
known_NIR_18419	0.89	0.9	0.89	0.78	0.8	0.76
known_NIR_18493	0	0.19	0.24	0.53	0.32	0.45
known_NIR_18494	0	0.24	0.19	0.44	0.5	0.35
known_NIR_18555	0.14	0.14	0.13	0.09	0.09	0.07
known_NIR_18605	0	0	0	0.06	0.05	0.04
known_NIR_18606	0	0	0	0.02	0.02	0.01
known_NIR_18637	0.19	0.19	0.21	0.15	0.15	0.13
known_NIR_18644	0.8	0.83	1	0.71	0.5	0.62
known_NIR_18645	0.01	0	0	0.02	0.02	0.02
known_NIR_18646	0.01	0	0	0.02	0.02	0.02
known_NIR_18650	0.22	0.24	0.28	0.18	0.17	0.12
known_NIR_18651	0.22	0.22	0.28	0.16	0.14	0.1
known_NIR_18653	0.04	0.02	0.03	0.07	0.12	0.08
known_NIR_18699	0.49	0.52	0.45	0.36	0.32	0.31
known_NIR_18704	0.39	0.37	0.43	0.53	0.58	0.58
known_NIR_18707	0.16	0.16	0.17	0.25	0.29	0.3
known_NIR_18709	0.28	0.26	0.31	0.45	0.39	0.44
known_NIR_18710	0.25	0.23	0.29	0.41	0.35	0.38
known_NIR_18713	0.31	0.26	0.35	0.46	0.4	0.45
known_NIR_18717	0.15	0.18	0.16	0.13	0.12	0.13
known_NIR_18725	0.88	0.83	0.86	0.78	0.8	0.77
known_NIR_18730	0.2	0.2	0.24	0.28	0.31	0.29
known_NIR_18758	0.5	0.47	0.5	0.54	0.53	0.57
known_NIR_18763	0.23	0.3	0.32	0.16	0.15	0.17
known_NIR_18773	0.17	0.19	0.16	0.08	0.09	0.07
known_NIR_18774	0.15	0.14	0.12	0.06	0.06	0.07
known_NIR_18775	0.14	0.12	0.1	0.05	0.05	0.06
known_NIR_18776	0	0	0	0.03	0.03	0.05
known_NIR_18793	0.94	0.93	0.95	0.99	1	1
known_NIR_18818	1	0.97	0.97	0.89	0.92	0.94
known_NIR_18819	0.03	0.02	0.03	0.01	0	0
known_NIR_18839	0	0	0	0.11	0.19	0.15
known_NIR_18843	0.74	0.75	0.8	0.67	0.58	0.67
known_NIR_18942	0.89	0.9	0.89	0.94	0.92	0.93
known_NIR_19002	0.68	0.76	0.72	0.89	0.85	0.86
known_NIR_19084	1	1	1	0.97	0.94	0.96
known_NIR_19092	0.74	0.78	0.83	0.92	0.9	0.85
known_NIR_19165	0.15	0.12	0.11	0.08	0	0
known_NIR_19166	0.18	0.14	0.09	0.06	0	0
known_NIR_19210	0.54	0.52	0.6	0.69	0.66	0.69
known_NIR_19215	0.74	0.79	0.72	0.52	0.54	0.34
known_NIR_19266	0	0.06	0.04	0.09	0.09	0.14
known_NIR_19285	0.45	0.44	0.45	0.48	0.46	0.47
known_NIR_19307	0.65	0.61	0.52	0.88	0.92	0.89
known_NIR_19346	0.6	0.56	0.6	0.65	0.67	0.63
known_NIR_19351	0.03	0.03	0.02	0.04	0.04	0.05
known_NIR_19370	0	0	0	0.1	0.07	0.06
known_NIR_19430	0.22	0.19	0.21	0.3	0.27	0.26
known_NIR_19437	0.7	0.54	0.68	1	0.92	0.82
known_NIR_19445	0.57	0.7	0.63	0.9	0.81	0.86
known_NIR_19522	0.81	0.88	0.91	0.79	0.74	0.71
known_NIR_19530	0.01	0.02	0	0.03	0.04	0.03
known_NIR_19550	0.05	0.04	0.08	0	0.02	0
known_NIR_19554	0.05	0.06	0.04	0.03	0.02	0.02
known_NIR_19558	0.02	0.01	0.02	0.01	0	0
known_NIR_19559	0.34	0.35	0.34	0.31	0.29	0.32
known_NIR_19570	0.49	0.44	0.51	0	0	0
known_NIR_19571	0.64	0.54	0.61	0	0	0
known_NIR_19628	0.21	0.57	0.25	0.71	1	0.8
known_NIR_19668	1	1	1	0.97	0.95	0.97
known_NIR_19671	0	0	0.01	0.03	0.04	0.05
known_NIR_19701	0.92	0.96	0.92	0.8	0.83	0.85
known_NIR_19702	0.07	0.03	0.05	0.13	0.14	0.11
known_NIR_19749	1	1	1	0.94	0.91	0.94
known_NIR_19789	0.96	0.96	0.95	0.95	0.94	0.94
known_NIR_19797	0.02	0.01	0.02	0.01	0	0
known_NIR_19798	0.06	0.08	0.04	0.02	0.01	0
known_NIR_19799	0.07	0.09	0.05	0.02	0.01	0
known_NIR_19807	0.04	0.06	0.05	0	0.02	0.03
known_NIR_19922	0.12	0.12	0.14	0.1	0.09	0.07
known_NIR_19937	0.04	0.08	0.15	0.18	0.22	0.24
known_NIR_19958	0	0	0.02	0.04	0.05	0.05
known_NIR_19969	0.45	0.1	0.33	0.79	0.8	0.5
known_NIR_19973	0.31	0.26	0.3	0.11	0	0.11
known_NIR_19974	0.26	0.27	0.3	0.12	0	0.11
known_NIR_19980	0.98	0.97	0.98	1	1	1
known_NIR_19998	0.75	0.8	0.79	0.69	0.71	0.71
known_NIR_20003	0.38	0.39	0.38	0.32	0.34	0.33
known_NIR_20011	0.87	0.88	0.88	0.81	0.83	0.84
known_NIR_20019	0.25	0.27	0.25	0.3	0.3	0.28
known_NIR_20055	0.16	0.14	0.17	0.09	0.08	0.07
known_NIR_20056	0.15	0.14	0.15	0.08	0.07	0.07
known_NIR_20057	0.72	0.75	0.76	0.82	0.81	0.82
known_NIR_20077	0.05	0.05	0.06	0.09	0.07	0.08
known_NIR_20136	0.97	0.97	0.98	0.95	0.94	0.94
known_NIR_20167	0.14	0.12	0.11	0.07	0.06	0.08
known_NIR_20177	1	1	1	0.97	0.98	0.98
known_NIR_20180	0	0	0	0.05	0.05	0.03
known_NIR_20183	1	1	1	0.8	0.77	0.75
known_NIR_20214	1	1	0.98	0.96	0.98	0.96
known_NIR_20225	0.78	0.88	0.84	0.93	0.96	0.96
known_NIR_20227	0.02	0.02	0.03	0.01	0	0.01
known_NIR_20274	0.01	0.01	0.02	0.03	0.03	0.02
known_NIR_20280	0.19	0.21	0.2	0.18	0.17	0.16
known_NIR_20285	0.19	0.21	0.19	0.14	0.15	0.15
known_NIR_20287	0.25	0.28	0.25	0.19	0.2	0.2
known_NIR_20288	0.46	0.4	0.46	0.56	0.52	0.52
known_NIR_20360	0.72	0.71	0.83	0.49	0.42	0.52
known_NIR_20361	0.63	0.83	0.71	0.44	0.36	0.39
known_NIR_20514	0.03	0.03	0.02	0.01	0.02	0.01
known_NIR_20524	0.05	0.07	0.09	0	0	0
known_NIR_20555	0.22	0	0.15	0.36	0.44	0.67
known_NIR_20596	0.9	0.92	0.89	0.93	0.96	0.94
known_NIR_20605	0.21	0.2	0.12	0	0	0
known_NIR_20647	0	0.04	0	0.07	0.05	0.09
known_NIR_20715	0	0.01	0	0.01	0.02	0.02
known_NIR_20732	0.12	0.12	0.12	0.14	0.16	0.16
known_NIR_20733	0.88	0.88	0.89	0.87	0.85	0.85
known_NIR_20738	0.13	0.12	0.12	0.06	0.09	0.07
known_NIR_20832	0	0	0	0.57	0.3	0.47
known_NIR_20911	0.08	0.08	0.07	0.05	0.06	0.05
known_NIR_20947	0.02	0.03	0.03	0.01	0.01	0.01
known_NIR_20948	0.02	0.03	0.03	0.01	0.01	0.01
known_NIR_20997	0.4	0.62	0.6	0	0	0.12
known_NIR_21018	0.05	0.11	0.04	0.66	0.49	0.57
known_NIR_21128	0.98	0.99	0.98	0.99	1	1
known_NIR_21136	0.09	0.11	0.11	0.15	0.17	0.17
known_NIR_21137	0.9	0.88	0.87	0.84	0.81	0.81
known_NIR_21140	0	0	0.01	0.03	0.02	0.02
known_NIR_21186	0.37	0.41	0.37	0.26	0.12	0.12
known_NIR_21188	0.48	0.42	0.39	0.27	0.14	0.13
known_NIR_21210	1	0.62	0.79	0.24	0.44	0.33
known_NIR_21211	0.28	0.17	0.18	0.41	0.43	0.45
known_NIR_21212	0.28	0.32	0.23	0.68	0.58	0.65
known_NIR_21231	0.98	0.98	0.99	0.99	1	1
known_NIR_21311	0	0	0	0.09	0.1	0.05
known_NIR_21329	0.06	0.19	0.07	0.38	0.35	0.33
known_NIR_21338	0	0	0	0.44	0.4	0.33
known_NIR_21345	0.25	0.25	0.23	0.44	0.55	0.54
known_NIR_21383	0.11	0	0	0.19	0.24	0.16
known_NIR_21386	0	0	0	0.14	0.18	0.2
known_NIR_21421	1	1	1	0.98	0.99	0.98
known_NIR_21448	0	0	0.1	0.24	0.38	0.2
known_NIR_21457	0	0	0	0.03	0.04	0.05
known_NIR_21458	0	0	0	0.03	0.05	0.05
known_NIR_21472	0.06	0.07	0.06	0.03	0.04	0.03
known_NIR_21490	0.84	0.86	0.84	0.7	0.77	0.74
known_NIR_21515	0.14	0.16	0.15	0.13	0.11	0.12
known_NIR_21520	0.44	0.48	0.41	0.22	0.04	0.16
known_NIR_21553	0.08	0.05	0.05	0.03	0.02	0
known_NIR_21558	0.87	0.91	0.93	0.95	0.97	1
known_NIR_21579	0.61	0.72	0.68	1	1	0.88
known_NIR_21597	0.08	0.08	0.06	0.13	0.17	0.18
known_NIR_21601	0.05	0.03	0.05	0.01	0.02	0.02
known_NIR_21603	0.12	0.08	0.12	0.01	0.05	0.04
known_NIR_21655	0.49	0.5	0.4	0.33	0.39	0.27
known_NIR_21687	0.01	0	0.01	0.02	0.02	0.03
known_NIR_21701	0.06	0.08	0.08	0.03	0.02	0.04
known_NIR_21710	0.03	0.02	0.03	0	0.01	0.01
known_NIR_21711	0.01	0	0	0.02	0.02	0.02
known_NIR_21721	0	0	0	0.11	0.15	0.1
known_NIR_21724	0.69	0.85	0.76	0.51	0.38	0.41
known_NIR_21725	0.32	0.15	0.26	0.4	0.63	0.52
known_NIR_21780	0.71	0.67	0.69	0.8	0.76	0.73
known_NIR_21786	0.98	0.98	0.98	0.96	0.94	0.94
known_NIR_21787	0.46	0.47	0.48	0.41	0.44	0.39
known_NIR_21965	0.56	0.54	0.54	0.45	0.45	0.41
known_NIR_21984	0.57	0.54	0.57	0.63	0.63	0.65
known_NIR_22034	1	0.67	0.75	0.11	0.25	0.42
known_NIR_22037	0.12	0.09	0.09	0.03	0.05	0.04
known_NIR_22090	0.53	0.48	0.52	0.92	0.73	0.75
known_NIR_22093	0.51	0.49	0.38	0.12	0.24	0.22
known_NIR_22127	0.05	0.05	0.01	0.14	0.08	0.11
known_NIR_22132	0.04	0.01	0.04	0.1	0.07	0.08
known_NIR_22134	0.89	0.87	0.93	0.75	0.74	0.73
known_NIR_22136	0.06	0.08	0.04	0.15	0.15	0.16
known_NIR_22244	0.02	0.1	0.04	0.15	0.22	0.22
known_NIR_22245	0.12	0.21	0.11	0.3	0.33	0.22
known_NIR_22259	0.97	0.96	0.96	0.94	0.95	0.95
known_NIR_22260	0.02	0.03	0.02	0.04	0.04	0.03
known_NIR_22294	0.03	0.03	0.02	0.01	0.01	0.01
known_NIR_22302	0.43	0.43	0.44	0.42	0.41	0.42
known_NIR_22313	0	0.1	0.23	0.61	0.55	0.32
known_NIR_22314	0.04	0.02	0.04	0.01	0	0.01
known_NIR_22395	0.89	0.93	0.93	0.98	0.96	0.96
known_NIR_22397	0.07	0.08	0.08	0.15	0.16	0.16
known_NIR_22418	1	1	0.94	0.9	0.84	0.9
known_NIR_22419	0	0	0.01	0.03	0.04	0.02
known_NIR_22420	0	0	0.01	0.03	0.04	0.02
known_NIR_22424	0	0	0	0.2	0.14	0.14
known_NIR_22426	1	1	1	0.88	0.92	0.89
known_NIR_22486	1	1	1	0.94	0.96	0.94
known_NIR_22499	0.62	0.42	0.82	0	0.25	0
known_NIR_22536	0.16	0.15	0.21	0.32	0.29	0.3
known_NIR_22547	0.01	0.01	0	0.02	0.03	0.03
known_NIR_22569	0.03	0.04	0.02	0.05	0.06	0.05
known_NIR_22574	0.02	0.02	0.01	0.05	0.04	0.03
known_NIR_22599	0.93	0.96	0.95	0.99	0.97	0.99
known_NIR_22651	0.03	0	0	0.05	0.08	0.06
known_NIR_22667	0.35	0.53	0.38	0.88	0.74	0.8
known_NIR_22704	0.27	0.28	0.31	0.67	0.69	0.82
known_NIR_22705	0.08	0.07	0.05	0.03	0.03	0.02
known_NIR_22706	0.09	0.08	0.06	0.04	0.04	0.02
known_NIR_22707	0.03	0.02	0.02	0.07	0.07	0.07
known_NIR_22726	0.12	0.11	0.07	0	0.04	0.06
known_NIR_22793	0.12	0.1	0.08	0.16	0.19	0.16
known_NIR_22797	0.47	0.45	0.47	0.44	0.43	0.43
known_NIR_22801	0.11	0.09	0.07	0.15	0.19	0.14
known_NIR_22838	0.79	0.79	0.78	0.88	0.93	0.96
known_NIR_22856	0.01	0.01	0	0.03	0.02	0.04
known_NIR_22875	0.47	0.43	0.44	0.34	0.28	0.24
known_NIR_22876	0.36	0.32	0.34	0.25	0.21	0.17
known_NIR_22877	0.31	0.27	0.28	0.2	0.16	0.14
known_NIR_22880	0.71	0.72	0.64	0.58	0.57	0.55
known_NIR_22881	0.24	0.19	0.23	0.18	0.14	0.13
known_NIR_22882	0.51	0.36	0.39	0.26	0.2	0.14
known_NIR_22922	0.97	0.96	0.96	0.94	0.93	0.94
known_NIR_22924	0.03	0.03	0.03	0.06	0.05	0.05
known_NIR_22973	0.68	0.66	0.65	0.63	0.61	0.6
known_NIR_22975	0.41	0.45	0.43	0.4	0.37	0.35
known_NIR_22976	0.42	0.45	0.43	0.37	0.36	0.35
known_NIR_23006	0.24	0.28	0.13	0.31	0.45	0.44
known_NIR_23105	0.08	0.06	0	0.16	0.22	0.13
known_NIR_23146	0.09	0	0.04	0.19	0.12	0.17
known_NIR_23202	0.06	0.05	0.06	0.04	0.04	0.03
known_NIR_23280	0.02	0.02	0.01	0	0	0
known_NIR_23336	0.06	0.07	0.06	0.03	0.03	0.04
known_NIR_23349	0.15	0.18	0.16	0.08	0.1	0.11
known_NIR_23350	0.17	0.19	0.17	0.09	0.1	0.12
known_NIR_23358	0.21	0.21	0.21	0.04	0.11	0.06
known_NIR_23419	0.16	0.18	0.19	0.26	0.25	0.25
known_NIR_23420	0.15	0.14	0.14	0.17	0.18	0.2
known_NIR_23421	0.26	0.29	0.3	0.4	0.38	0.4
known_NIR_23422	0.06	0.07	0.07	0.12	0.1	0.11
known_NIR_23457	0.03	0.02	0.02	0	0	0
known_NIR_23459	0.04	0.03	0.02	0	0	0
known_NIR_23465	0.13	0.19	0.18	0.04	0.12	0.08
known_NIR_23466	0.09	0.14	0.14	0.03	0.08	0.06
known_NIR_23484	0.13	0.14	0.13	0.19	0.16	0.17
known_NIR_23485	0.24	0.21	0.23	0.29	0.29	0.26
known_NIR_23492	0.28	0.18	0.22	0.14	0.07	0.14
known_NIR_23511	0.29	0.38	0.27	0	0	0.2
known_NIR_23519	0.18	0.17	0.17	0.19	0.2	0.19
known_NIR_23600	0.41	0.43	0.43	0.27	0.2	0.32
known_NIR_23601	0.1	0.07	0.08	0.04	0.04	0
known_NIR_23611	0.12	0.09	0.07	0	0	0.04
known_NIR_23618	0.89	0.94	0.91	0.84	0.82	0.82
known_NIR_23619	0.98	0.92	0.97	0.84	0.82	0.84
known_NIR_23620	0.06	0.03	0.05	0.09	0.13	0.1
known_NIR_23621	0.01	0.04	0.02	0.09	0.13	0.09
known_NIR_23622	0.01	0.04	0.03	0.09	0.1	0.09
known_NIR_23709	0.04	0.03	0.04	0.02	0.02	0.02
known_NIR_23719	0.65	0.69	0.68	0.74	0.82	0.75
known_NIR_23737	0.8	1	1	0.42	0.38	0.64
known_NIR_23786	0.14	0.1	0.12	0.24	0.2	0.24
known_NIR_23815	0	0	0	0.5	0.8	1
known_NIR_23818	1	1	1	0.93	0.95	0.97
known_NIR_23830	0	0	0	0.17	0.18	0.33
known_NIR_23852	0.08	0.07	0.06	0.1	0.14	0.13
known_NIR_23871	0.41	0.33	0.33	0.15	0.1	0
known_NIR_23877	0.47	0.34	0.42	0.13	0.12	0
known_NIR_23880	0.19	0.17	0.47	0.6	0.8	1
known_NIR_23883	0.07	0.14	0.14	0	0	0
known_NIR_23886	0.12	0.07	0.07	0	0	0
known_NIR_23887	0.03	0	0	0.06	0.12	0.07
known_NIR_23929	0.33	0.33	0.36	0.14	0	0.03
known_NIR_23939	0.2	0.44	0.43	0	0	0
known_NIR_23952	0.31	0.24	0.2	0.11	0.09	0
known_NIR_23972	0	0	0	0.13	0.24	0.16
known_NIR_23973	0	0	0	0.36	0.62	0.6
known_NIR_23975	0	0	0	0.5	0.62	0.27
known_NIR_23976	0	0	0	0.02	0.03	0.02
known_NIR_23990	1	1	1	0.64	0.6	0.54
known_NIR_24025	0.23	0.23	0.21	0.11	0.15	0.17
known_NIR_24032	0.21	0.18	0.22	0.11	0.11	0.09
known_NIR_24054	0.03	0.03	0.05	0	0	0
known_NIR_24074	0	0	0.25	0.44	0.64	1
known_NIR_24075	1	1	0.71	0.56	0.22	0.18
known_NIR_24095	0.29	0.37	0.44	0.52	0.8	0.72
known_NIR_24146	0.82	0.79	0.85	0.76	0.71	0.75
known_NIR_24149	0.9	0.87	0.92	0.85	0.82	0.85
known_NIR_24151	0.91	0.9	0.93	0.88	0.87	0.87
known_NIR_24155	0.95	0.94	0.96	0.93	0.92	0.93
known_NIR_24159	0.05	0.04	0.04	0.07	0.09	0.07
known_NIR_24254	0.83	0.7	0.75	0.33	0	0
known_NIR_24258	0.09	0.21	0.2	0.33	0.33	0.26
known_NIR_24291	0.93	1	0.75	0.67	0.57	0.5
known_NIR_24292	0.35	0.19	0.27	0.04	0.06	0.04
known_NIR_24322	0.29	0.3	0.21	0.14	0.09	0
known_NIR_24353	0.11	0.1	0.11	0.07	0.07	0.08
known_NIR_24394	1	0.98	1	0.94	0.96	0.97
known_NIR_24477	0.86	0.88	0.88	0.8	0.81	0.83
known_NIR_24494	0.01	0	0	0.05	0.04	0.02
known_NIR_24500	0.93	1	0.98	0.88	0.84	0.91
known_NIR_24510	0.78	0.88	0.78	0.63	0.7	0.67
known_NIR_24536	0.81	0.81	0.78	0.89	0.94	0.86
known_NIR_24537	0.8	0.83	0.77	0.88	0.92	0.87
known_NIR_24548	0	0	0	0.16	0.12	0.1
known_NIR_24584	0.21	0.2	0.17	0.14	0.12	0.14
known_NIR_24599	0.23	0.27	0.23	0.19	0.17	0.16
known_NIR_24660	0.15	0.17	0.11	0.26	0.21	0.2
known_NIR_24711	0.1	0.1	0.08	0.16	0.16	0.14
known_NIR_24721	0.23	0.23	0.21	0.32	0.31	0.36
known_NIR_24783	0.69	0.77	0.67	0.62	0.59	0.5
known_NIR_24823	0.64	0.33	0.39	0.87	0.97	0.86
known_NIR_24830	0.71	0.65	0.75	0.87	0.97	0.82
known_NIR_24839	0.01	0.01	0.01	0.05	0.04	0.05
known_NIR_24840	0.01	0.01	0.01	0.05	0.03	0.04
known_NIR_24861	0.01	0.03	0.01	0.04	0.05	0.05
known_NIR_24913	0.97	0.94	0.97	0.92	0.88	0.89
known_NIR_24962	0.22	0.38	0.26	0.06	0.06	0.12
known_NIR_24998	0.85	1	0.98	0.7	0.67	0.59
known_NIR_25037	0.16	0.15	0.11	0.08	0.02	0.07
known_NIR_25072	0	0	0.01	0.02	0.02	0.01
known_NIR_25083	0.75	1	0.8	0.21	0.29	0
known_NIR_25133	0.11	0.11	0.2	0	0	0.04
known_NIR_25134	0.09	0.09	0.14	0	0	0.05
known_NIR_25156	0.49	0.29	0.37	0.75	0.67	0.53
known_NIR_25162	0.93	0.95	0.94	0.92	0.91	0.92
known_NIR_25163	0.04	0.03	0.03	0.05	0.05	0.04
known_NIR_25167	0.89	0.91	0.91	0.87	0.83	0.86
known_NIR_25203	0.05	0.05	0.04	0.03	0.03	0.04
known_NIR_25228	0.86	0.78	0.79	0.89	0.97	0.94
known_NIR_25230	0.69	0.71	0.66	0.81	0.92	0.89
known_NIR_25237	0.11	0.15	0.12	0.06	0.01	0.05
known_NIR_25240	0.03	0.03	0.06	0.09	0.07	0.11
known_NIR_25287	0.07	0.05	0.08	0	0	0.01
known_NIR_25288	0.07	0.05	0.07	0	0	0.01
known_NIR_25318	0.03	0.02	0.03	0	0	0
known_NIR_25339	0.02	0.01	0.02	0	0	0.01
known_NIR_25381	0.54	0.44	0.55	0.39	0.21	0.21
known_NIR_25392	1	1	0.86	0.64	0.44	0.48
known_NIR_25393	0	0.14	0.08	0.25	0.53	0.39
known_NIR_25408	0	0	0	0.02	0.01	0.02
known_NIR_25409	0.92	0.95	0.95	1	0.99	0.99
known_NIR_25482	0.41	0.38	0.6	0.07	0	0
known_NIR_25498	0.85	0.86	0.85	0.88	0.9	0.9
known_NIR_25514	0.09	0.09	0.1	0.07	0.06	0.05
known_NIR_25530	0.79	0.81	0.85	0.87	0.91	0.88
known_NIR_25532	0.08	0.06	0.07	0.02	0.01	0.04
known_NIR_25535	0.9	0.92	0.92	0.98	0.98	0.95
known_NIR_25629	0.35	0.33	0.3	0.19	0.22	0.21
known_NIR_25630	0.39	0.39	0.34	0.22	0.27	0.25
known_NIR_25651	0.63	0.6	0.67	0.58	0.54	0.5
known_NIR_25653	0.22	0.21	0.19	0.08	0.13	0.14
known_NIR_25654	0.17	0.2	0.18	0.08	0.13	0.13
known_NIR_25656	0.74	0.73	0.72	0.5	0.42	0.46
known_NIR_25658	0.79	0.8	0.8	0.64	0.53	0.62
known_NIR_25672	0.78	0.76	0.82	0.71	0.69	0.73
known_NIR_25695	0.3	0.23	0.32	0.5	0.54	0.47
known_NIR_25702	0.88	0.8	0.91	0.63	0.54	0.6
known_NIR_25707	0.61	0.5	0.67	0.75	0.81	0.89
known_NIR_25724	0.47	0.4	0.4	0.35	0.34	0.3
known_NIR_25764	0.23	0.23	0.4	0.11	0.06	0
known_NIR_25765	0.22	0.27	0.43	0.09	0.06	0
known_NIR_25774	0.92	0.95	0.93	0.97	0.99	1
known_NIR_25798	0.14	0.1	0.11	0.04	0.06	0.06
known_NIR_25799	0.4	0.28	0.44	0.11	0.2	0.22
known_NIR_25800	0.87	0.91	0.9	0.96	0.94	0.96
known_NIR_25801	0.81	0.87	0.84	0.95	0.91	0.94
known_NIR_25819	0.74	0.78	0.72	0.52	0.5	0.65
known_NIR_25821	0.24	0.21	0.25	0.07	0.12	0.06
known_NIR_25822	0.31	0.23	0.27	0.08	0.16	0.06
known_NIR_25836	0.2	0	0	1	0.55	0.54
known_NIR_25844	0.32	0.28	0.23	0.2	0.12	0.18
known_NIR_25853	0.66	0.62	0.68	0.83	0.72	0.77
known_NIR_25911	0.4	0	0	0.67	0.5	0.72
known_NIR_25950	0.18	0.17	0.17	0.3	0.25	0.26
known_NIR_25968	0.62	0.69	0.61	0.58	0.51	0.55
known_NIR_25993	0.09	0.08	0.09	0.05	0.04	0.05
known_NIR_26003	0.25	0.48	0.17	0.89	0.77	0.76
known_NIR_26016	0.04	0.05	0.04	0.06	0.06	0.06
known_NIR_26062	0.84	0.89	0.88	0.97	0.95	0.91
known_NIR_26125	0.03	0.02	0.02	0	0	0
known_NIR_26176	0.09	0.15	0.08	0.26	0.17	0.24
known_NIR_26189	0.84	0.75	0.85	0.61	0.72	0.63
known_NIR_26241	0.11	0.09	0.07	0.04	0.04	0.06
known_NIR_26332	0	0	0	0.02	0.01	0.02
known_NIR_26333	0	0	0	0.02	0.01	0.02
known_NIR_26364	0.15	0.12	0.12	0.05	0.07	0.04
known_NIR_26365	0.09	0.07	0.07	0.03	0.04	0.02
known_NIR_26366	0.18	0.16	0.16	0.07	0.09	0.05
known_NIR_26367	0.1	0.08	0.08	0.03	0.05	0.03
known_NIR_26381	0.71	0.67	0.53	0.18	0.09	0
known_NIR_26396	0.61	0.53	0.56	0.4	0.43	0.4
known_NIR_26397	0.35	0.43	0.4	0.58	0.55	0.58
known_NIR_26420	0.32	0.23	0.22	0.42	0.41	0.41
known_NIR_26423	0.97	0.97	0.96	0.94	0.95	0.94
known_NIR_26460	0.65	0.59	0.47	0.9	1	0.79
known_NIR_26463	0.25	0.28	0.25	0.07	0	0.15
known_NIR_26468	0.4	0.43	0.41	0.47	0.5	0.54
known_NIR_26504	0.02	0.04	0.04	0.06	0.07	0.06
known_NIR_26557	0.47	0.47	0.49	0.55	0.57	0.51
known_NIR_26626	0.35	0.27	0.3	0.41	0.48	0.44
known_NIR_26661	0.03	0.01	0.02	0.12	0.16	0.08
known_NIR_26662	0.29	0.27	0.33	0.53	0.49	0.48
known_NIR_26700	0.01	0	0	0.05	0.04	0.04
known_NIR_26721	0.9	1	0.94	0.73	0.85	0.68
known_NIR_26794	0.19	0.19	0.18	0.35	0.38	0.34
known_NIR_26797	0.35	0.35	0.36	0.59	0.64	0.55
known_NIR_26798	0.06	0.06	0.07	0.09	0.09	0.09
known_NIR_26802	0.5	0.49	0.5	0.69	0.75	0.65
known_NIR_26803	0.18	0.17	0.19	0.24	0.27	0.22
known_NIR_26805	0.68	0.69	0.7	0.49	0.45	0.5
known_NIR_26809	0.33	0.34	0.34	0.57	0.64	0.54
known_NIR_26812	0.04	0.05	0.05	0.06	0.08	0.07
known_NIR_26813	0.52	0.49	0.5	0.29	0.23	0.31
known_NIR_26826	0.01	0	0	0.02	0.01	0.02
known_NIR_26827	0.01	0	0	0.02	0.01	0.02
known_NIR_26828	0.01	0	0	0.02	0.01	0.02
known_NIR_26874	0.04	0.05	0.03	0.06	0.07	0.07
known_NIR_26907	0.82	0.72	0.64	0.2	0.29	0.33
known_NIR_26913	0.12	0.04	0.1	0.26	0.3	0.21
known_NIR_26917	0.11	0.09	0.08	0.05	0.01	0.05
known_NIR_26918	0.53	0.47	0.51	0.27	0.14	0.23
known_NIR_26954	0.01	0	0	0.05	0.03	0.04
known_NIR_26984	0.07	0.06	0.07	0.06	0.05	0.05
known_NIR_26988	0.9	0.91	0.9	0.92	0.93	0.94
known_NIR_27039	0.07	0.08	0.09	0.04	0.06	0.04
known_NIR_27050	0	0	0.01	0.01	0.02	0.02
known_NIR_27054	0.05	0.06	0.07	0.04	0.02	0.03
known_NIR_27055	0.04	0.05	0.06	0.03	0.01	0.02
known_NIR_27057	0.04	0.05	0.05	0.02	0.02	0.03
known_NIR_27058	0.05	0.06	0.06	0.03	0.03	0.04
known_NIR_27062	0.05	0.06	0.04	0.02	0.01	0.02
known_NIR_27063	0.04	0.04	0.03	0.02	0.01	0.01
known_NIR_27077	0.99	0.99	0.98	0.96	0.97	0.96
known_NIR_27078	0.99	0.99	0.99	0.97	0.98	0.97
known_NIR_27121	0.03	0.03	0.04	0.09	0.1	0.1
known_NIR_27150	0	0	0.2	0.27	0.43	0.5
known_NIR_27157	0.05	0.05	0.06	0.01	0.03	0
known_NIR_27193	0.01	0.1	0.03	0.2	0.24	0.27
known_NIR_27196	0.2	0.2	0.2	0.15	0.13	0.1
known_NIR_27197	0.13	0.13	0.12	0.09	0.08	0.06
known_NIR_27198	0.11	0.11	0.11	0.08	0.07	0.05
known_NIR_27199	0.18	0.15	0.13	0.09	0.07	0.08
known_NIR_27337	0	0.25	0.17	0.56	0.35	0.44
known_NIR_27341	0.3	0.29	0.28	0.25	0.23	0.23
known_NIR_27364	1	0.99	1	0.97	0.98	0.97
known_NIR_27367	0.13	0.08	0.13	0.2	0.18	0.2
known_NIR_27371	0.69	0.73	0.63	0.55	0.48	0.4
known_NIR_27372	0.8	0.78	0.67	0.62	0.55	0.5
known_NIR_27379	0.64	0.5	0.59	0.32	0.33	0.38
known_NIR_27385	0.06	0.07	0.04	0	0.02	0.03
known_NIR_27393	0.37	0.31	0.35	0.21	0.09	0.17
known_NIR_27394	0.54	0.6	0.53	0.71	0.87	0.77
known_NIR_27444	0	0	0	0.03	0.04	0.03
known_NIR_27454	0.21	0.22	0.21	0.15	0.08	0.13
known_NIR_27501	0.17	0.17	0.19	0.24	0.24	0.24
known_NIR_27515	0.72	0.73	0.71	0.77	0.81	0.78
known_NIR_27548	0.05	0.03	0.04	0	0.01	0.01
known_NIR_27550	0.78	0.8	0.81	0.75	0.76	0.75
known_NIR_27551	0.79	0.81	0.81	0.76	0.76	0.76
known_NIR_27576	0.62	0.7	0.68	0.56	0.54	0.53
known_NIR_27608	0	0	0	0.09	0.05	0.05
known_NIR_27609	1	1	1	0.9	0.94	0.91
known_NIR_27639	0.07	0	0	0.13	0.17	0.18
known_NIR_27734	0	0.01	0.03	0.13	0.17	0.15
known_NIR_27735	0	0.01	0.02	0.12	0.14	0.12
known_NIR_27736	0	0.02	0.05	0.23	0.25	0.23
known_NIR_27741	0	0	0	1	0.67	0.5
known_NIR_27742	0	0	0	1	0.71	0.67
known_NIR_27858	0.24	0.3	0.39	0.57	0.45	0.44
known_NIR_27971	0.29	0.31	0.26	0.24	0.22	0.24
known_NIR_27999	0	0.01	0	0.02	0.01	0.02
known_NIR_28031	0.05	0.07	0.04	0.01	0.01	0.02
known_NIR_28052	0.85	1	0.97	0.78	0.72	0.65
known_NIR_28057	0.11	0.04	0.03	0.19	0.19	0.26
known_NIR_28075	0.18	0.13	0.15	0.08	0.06	0.11
known_NIR_28076	0.8	0.86	0.83	0.91	0.94	0.89
known_NIR_28128	0.04	0.05	0.03	0.01	0	0.02
known_NIR_28133	0.26	0.21	0.22	0.28	0.37	0.32
known_NIR_28136	0.32	0.3	0.39	0.17	0.2	0.27
known_NIR_28161	0.05	0.09	0.11	0	0	0
known_NIR_28162	0.06	0.1	0.11	0	0	0
known_NIR_28182	0.09	0	0.19	0.4	0.27	0.43
known_NIR_28206	0	0	0	0.4	0.21	0.4
known_NIR_28231	0.57	0.61	0.49	0.42	0.34	0.36
known_NIR_28233	0.73	0.76	0.65	0.58	0.51	0.53
known_NIR_28234	0.84	0.89	0.87	0.75	0.76	0.69
known_NIR_28254	0.03	0.03	0.02	0.01	0.01	0.01
known_NIR_28256	0.83	0.85	0.79	0.7	0.76	0.71
known_NIR_28309	0	0	0.03	0.08	0.09	0.12
known_NIR_28310	0	0	0.03	0.08	0.1	0.14
known_NIR_28326	0.62	0.52	0.61	0.42	0.34	0.39
known_NIR_28388	0.52	0.49	0.57	0.72	0.68	0.72
known_NIR_28397	0.77	0.81	0.82	0.86	0.87	0.88
known_NIR_28460	0.29	0.25	0.29	0	0	0
known_NIR_28480	0.67	0.8	0.7	0.43	0.41	0.42
known_NIR_28503	0.52	0.44	0.56	0.12	0	0.32
known_NIR_28517	0.01	0.01	0.02	0.03	0.02	0.03
known_NIR_28523	0.47	0.36	0.42	0.58	0.65	0.6
known_NIR_28566	0.1	0.08	0.05	0	0	0.04
known_NIR_28567	0.1	0.09	0.07	0	0	0.04
known_NIR_28629	0	0.43	0.33	1	1	0.59
known_NIR_28632	0.93	0.98	0.95	0.86	0.92	0.86
known_NIR_28675	0.97	1	1	0.92	0.92	0.96
known_NIR_28737	0.07	0	0.2	0.44	0.64	0.43
known_NIR_28741	0.3	0.29	0.33	0.19	0.25	0.23
known_NIR_28742	0.54	0.62	0.65	0.81	0.73	0.7
known_NIR_28787	0.8	0.91	0.92	0.72	0.48	0.65
known_NIR_28795	0.22	0.3	0.2	0	0.04	0.11
known_NIR_28799	0.49	0.29	0.14	0.85	1	1
known_NIR_28821	0.02	0.03	0.02	0.05	0.05	0.05
known_NIR_28822	0.03	0.05	0.05	0.09	0.1	0.1
known_NIR_28846	0.63	0.93	0.87	0.25	0.41	0.37
known_NIR_28926	0.26	0.25	0.26	0.14	0.15	0.19
known_NIR_29025	0	0	0	0.2	0.24	0.4
known_NIR_29056	0.07	0.09	0.09	0.06	0.05	0.03
known_NIR_29057	0.92	0.89	0.89	0.93	0.93	0.96
known_NIR_29076	0.23	0.28	0.26	0.15	0.08	0.12
known_NIR_29093	0.79	0.83	0.79	0.69	0.7	0.64
known_NIR_29094	0.78	0.79	0.78	0.68	0.66	0.66
known_NIR_29113	0.1	0.15	0.1	0.29	0.28	0.29
known_NIR_29116	0.84	0.78	0.83	0.58	0.52	0.6
known_NIR_29135	0.8	0.77	0.71	1	1	1
known_NIR_29144	0.6	0.45	0.58	0.71	0.78	0.89
known_NIR_29180	0.67	0.76	0.57	0.17	0.21	0.38
known_NIR_29194	0.11	0.17	0.09	0.21	0.29	0.3
known_NIR_29222	0.02	0.02	0.02	0.03	0.04	0.04
known_NIR_29276	0	0	0	0.33	0.29	0.24
known_NIR_29320	0	0	0	0.5	0.44	0.67
known_NIR_29322	0.67	0.5	0.62	0.45	0.28	0.26
known_NIR_29361	0.48	0.51	0.44	0.68	0.61	0.57
known_NIR_29362	0.52	0.5	0.51	0.31	0.34	0.4
known_NIR_29381	1	1	1	0.4	0.37	0.38
known_NIR_29383	1	1	1	0.4	0.46	0.4
known_NIR_29387	0	0	0	0.15	0.2	0.21
known_NIR_29388	0.27	0.29	0.3	0.17	0.22	0.18
known_NIR_29397	0	0.22	0	0.45	0.6	0.36
known_NIR_29458	0.04	0.05	0.07	0.16	0.19	0.12
known_NIR_29492	0.04	0.03	0.02	0	0	0.01
known_NIR_29505	0.44	0.5	0.53	0.25	0.31	0.32
known_NIR_29535	0.22	0.15	0.2	0	0	0
known_NIR_29624	0.28	0.18	0.33	0	0.06	0.15
known_NIR_29626	0.51	0.53	0.56	0.65	0.74	0.68
known_NIR_29631	0.31	0.33	0.32	0.48	0.48	0.45
known_NIR_29632	0.4	0.37	0.37	0.2	0.2	0.21
known_NIR_29633	0.28	0.27	0.26	0.22	0.2	0.22
known_NIR_29634	0.34	0.34	0.33	0.28	0.29	0.27
known_NIR_29636	0.47	0.51	0.53	0.62	0.69	0.59
known_NIR_29638	0.56	0.53	0.54	0.38	0.38	0.42
known_NIR_29640	0.13	0.14	0.15	0.24	0.24	0.33
known_NIR_29658	0.18	0.34	0.26	0	0	0.04
known_NIR_29718	0.06	0.11	0.08	0.01	0	0.01
known_NIR_29737	0.99	1	0.99	0.97	0.96	0.97
known_NIR_29738	0.97	0.96	0.96	0.89	0.88	0.88
known_NIR_29744	0.43	0.38	0.33	0.56	0.71	0.55
known_NIR_29760	0.57	0.4	0.46	0.14	0	0.14
known_NIR_29768	0.37	0.43	0.4	0.55	0.56	0.53
known_NIR_29770	0.62	0.56	0.6	0.45	0.4	0.48
known_NIR_29771	0.46	0.4	0.46	0.29	0.28	0.31
known_NIR_29774	0.58	0.62	0.67	0.73	0.72	0.79
known_NIR_29819	0.59	0.58	0.61	0.48	0.5	0.53
known_NIR_29820	0.11	0.13	0.08	0.05	0.02	0.03
known_NIR_29822	0.27	0.31	0.28	0.19	0.21	0.19
known_NIR_29823	0.29	0.33	0.31	0.22	0.24	0.22
known_NIR_29824	0.32	0.36	0.34	0.25	0.27	0.26
known_NIR_29825	0.04	0.04	0.03	0.09	0.12	0.11
known_NIR_29849	0.03	0.04	0.03	0.01	0.01	0.01
known_NIR_29854	0.1	0.09	0.08	0.04	0.07	0.06
known_NIR_29878	0.06	0.07	0.05	0.02	0.04	0.03
known_NIR_29879	0.11	0.1	0.08	0.03	0.07	0.06
known_NIR_30008	0.04	0.05	0.05	0	0	0
known_NIR_30035	0.68	0.68	0.48	0.26	0.36	0.46
known_NIR_30041	0.46	0.4	0.4	0.3	0.24	0.34
known_NIR_30070	0.78	0.78	0.73	0.9	0.86	0.87
known_NIR_30123	0	0	0	0.05	0.06	0.07
known_NIR_30145	0.67	0.71	0.57	0	0.17	0.33
known_NIR_30161	0	0	0.02	0.06	0.09	0.05
known_NIR_30192	0.16	0.14	0.21	0.06	0.02	0.04
known_NIR_30195	0	0	0.03	0.04	0.08	0.08
known_NIR_30221	0.57	0.54	0.54	0.7	0.65	0.64
known_NIR_30232	0.02	0.04	0.03	0.1	0.12	0.11
known_NIR_30240	1	1	1	0.91	0.9	0.94
known_NIR_30249	0.95	1	1	0.82	0.8	0.83
known_NIR_30261	0.52	0.41	0.5	0.25	0.27	0.31
known_NIR_30264	0.18	0.21	0.19	0.23	0.25	0.24
known_NIR_30317	0.1	0.08	0.1	0.06	0.06	0.07
known_NIR_30326	0.02	0.03	0.02	0.01	0	0
known_NIR_30331	0.98	0.97	0.97	0.99	0.99	1
known_NIR_30355	0.32	0.75	0.62	0.08	0	0
known_NIR_30357	0.64	0.14	0.33	0.85	1	1
known_NIR_30373	0.73	0.74	0.71	0.77	0.79	0.79
known_NIR_30387	0.05	0.04	0	0.07	0.11	0.1
known_NIR_30389	0.02	0.01	0	0.03	0.04	0.04
known_NIR_30390	0.97	0.98	1	0.96	0.94	0.95
known_NIR_30398	0.87	0.87	0.91	0.98	0.95	0.94
known_NIR_30399	0.17	0.15	0.08	0.01	0.01	0
known_NIR_30400	0.85	0.61	0.4	0	0	0
known_NIR_30401	0.85	0.88	0.5	0	0	0
known_NIR_30450	0	0.02	0.01	0.15	0.1	0.1
known_NIR_30496	0.2	0.3	0.26	0	0	0.04
known_NIR_30501	0.05	0.07	0.09	0.12	0.12	0.16
known_NIR_30502	0.06	0.07	0.1	0.13	0.14	0.16
known_NIR_30550	0.01	0.01	0.01	0.03	0.03	0.02
known_NIR_30551	0.02	0.02	0.02	0.05	0.05	0.04
known_NIR_30580	0.1	0.08	0.1	0	0	0
known_NIR_30581	0.09	0.08	0.09	0	0	0
known_NIR_30647	0.84	0.82	0.69	0.58	0.51	0.58
known_NIR_30650	0.13	0.2	0.3	0.33	0.43	0.41
known_NIR_30651	0.33	0.33	0.33	0.19	0.15	0.17
known_NIR_30685	0.05	0.05	0.04	0	0	0
known_NIR_30713	0	0	0.01	0.03	0.03	0.03
known_NIR_30717	0.72	0.72	0.62	0.43	0.1	0.15
known_NIR_30744	0.66	0.69	0.74	0.63	0.58	0.54
known_NIR_30858	1	0.99	0.99	0.98	0.96	0.97
known_NIR_30859	0.99	0.99	1	0.97	0.97	0.97
known_NIR_31005	0.18	0.22	0.22	0.03	0.13	0.1
known_NIR_31006	0.14	0.21	0.23	0.03	0.1	0.09
known_NIR_31027	0.02	0.01	0.02	0.05	0.03	0.04
known_NIR_31028	0.03	0.01	0.02	0.05	0.04	0.04
known_NIR_31035	0.02	0.03	0.02	0.01	0	0.01
known_NIR_31041	0.86	0.91	0.75	0.48	0.35	0.49
known_NIR_31050	0.15	0.15	0.15	0.08	0.06	0.08
known_NIR_31051	0.14	0.14	0.15	0.08	0.06	0.09
known_NIR_31052	0.77	0.76	0.75	0.86	0.89	0.84
known_NIR_31097	0.15	0.17	0.17	0.21	0.2	0.2
known_NIR_31103	0.07	0.08	0.09	0.04	0.05	0.04
known_NIR_31139	0.1	0.1	0.09	0.12	0.12	0.14
known_NIR_31182	0.03	0.05	0.03	0.06	0.08	0.07
known_NIR_31208	0.01	0.02	0.02	0.04	0.03	0.03
known_NIR_31263	0.24	0.32	0.3	0.02	0.19	0.11
known_NIR_31285	0.98	0.92	0.94	0.84	0.82	0.79
known_NIR_31312	0.43	0.5	0.56	0.23	0	0
known_NIR_31349	0.63	0.58	0.48	0.28	0.36	0.23
known_NIR_31350	0.24	0.21	0.36	0.46	0.51	0.59
known_NIR_31368	0.02	0.01	0.01	0.03	0.03	0.02
known_NIR_31396	0.99	1	0.99	0.98	0.98	0.97
known_NIR_31442	0.12	0.16	0.15	0.06	0.05	0.07
known_NIR_31443	0.1	0.11	0.12	0.04	0.05	0.06
known_NIR_31444	0.12	0.16	0.15	0.06	0.05	0.07
known_NIR_31495	0.35	0.38	0.38	0.2	0.22	0.17
known_NIR_31496	0.38	0.42	0.43	0.24	0.25	0.19
known_NIR_31504	0.72	0.67	0.69	0.52	0.45	0.52
known_NIR_31506	0.73	0.72	0.74	0.58	0.55	0.61
known_NIR_31515	0.91	0.87	0.88	0.82	0.86	0.82
known_NIR_31516	0.06	0.07	0.09	0.11	0.11	0.14
known_NIR_31587	0	0.2	0.19	0.33	0.46	0.31
known_NIR_31613	0.28	0.22	0.27	0.1	0.1	0.17
known_NIR_31614	0.28	0.25	0.29	0.1	0.11	0.15
known_NIR_31615	0.06	0.02	0.04	0.08	0.1	0.14
known_NIR_31664	0.83	0.82	0.84	0.72	0.75	0.78
known_NIR_31665	0.67	1	0.78	0	0.2	0.33
known_NIR_31671	0.03	0.04	0.04	0.01	0.02	0.01
known_NIR_31674	0.84	0.82	0.79	0.86	0.9	0.91
known_NIR_31675	0.16	0.19	0.21	0.07	0.11	0.05
known_NIR_31697	0.72	0.82	0.81	0.67	0.59	0.54
known_NIR_31750	0.91	0.89	0.91	0.93	0.94	0.94
known_NIR_31778	0.09	0.06	0.2	0.31	0.34	0.31
known_NIR_31806	0.02	0.03	0.03	0.05	0.05	0.05
known_NIR_31841	0.81	0.83	0.84	0.78	0.8	0.8
known_NIR_31854	0.46	0.29	0.35	0.75	0.63	0.58
known_NIR_31895	0.12	0.13	0.15	0.08	0.08	0.07
known_NIR_31896	0.11	0.12	0.14	0.08	0.08	0.07
known_NIR_31897	0.11	0.12	0.13	0.07	0.08	0.07
known_NIR_31908	0.21	0.21	0.18	0.3	0.28	0.36
known_NIR_31937	0.08	0.1	0.09	0.07	0.05	0.06
known_NIR_31965	0.92	0.92	0.88	0.85	0.82	0.87
known_NIR_31979	0.54	0.5	0.39	0.35	0.22	0.28
known_NIR_31987	0.08	0.1	0.08	0.02	0.03	0.01
known_NIR_31988	0.08	0.11	0.08	0.02	0.03	0.01
known_NIR_32006	0.83	0.84	0.79	0.75	0.76	0.78
known_NIR_32030	0.4	0.17	0.11	0.75	0.5	0.67
known_NIR_32060	0.2	0.17	0.19	0.23	0.23	0.23
known_NIR_32061	0.3	0.25	0.29	0.47	0.48	0.47
known_NIR_32062	0.74	0.73	0.74	0.81	0.8	0.79
known_NIR_32148	0.01	0.02	0.01	0.04	0.05	0.05
known_NIR_32159	0.71	0.63	0.7	0.57	0.54	0.57
known_NIR_32160	0.69	0.67	0.74	0.56	0.62	0.63
known_NIR_32164	0.3	0.35	0.28	0.43	0.42	0.4
known_NIR_32200	0.8	1	0.8	0	0.4	0.25
known_NIR_32224	0.92	0.92	0.93	0.89	0.9	0.9
known_NIR_32225	0.52	0.47	0.45	0.41	0.4	0.33
known_NIR_32227	0.06	0.06	0.05	0.04	0.04	0.04
known_NIR_32259	0.06	0.06	0.06	0.04	0.03	0.03
known_NIR_32277	1	1	1	0.98	0.98	0.97
known_NIR_32284	0.26	0.23	0.25	0.13	0.11	0.17
known_NIR_32286	0	0.01	0.02	0.05	0.04	0.03
known_NIR_32414	0.21	0.24	0.2	0.14	0.14	0.13
known_NIR_32415	0.81	0.83	0.83	0.88	0.89	0.89
known_NIR_32433	0.22	0.24	0.2	0.07	0.13	0.12
known_NIR_32434	0.91	0.91	0.93	0.97	0.94	0.95
known_NIR_32469	1	1	0.95	0.88	0.83	0.85
known_NIR_32470	0	0	0.06	0.12	0.1	0.07
known_NIR_32478	0.6	0.25	0.17	0.83	1	1
known_NIR_32479	0.4	0	0.17	0.78	1	1
known_NIR_32496	0.26	0.29	0.27	0.14	0.16	0.08
known_NIR_32497	0.21	0.28	0.24	0.15	0.15	0.08
known_NIR_32524	0.24	0	0	0.29	0.67	0.5
known_NIR_32571	0.08	0.06	0.06	0.02	0.04	0.04
known_NIR_32572	0.15	0.11	0.12	0.05	0.08	0.07
known_NIR_32573	0.07	0.06	0.06	0.02	0.04	0.04
known_NIR_32574	0.06	0.06	0.06	0.02	0.03	0.04
known_NIR_32596	0.95	0.93	0.94	0.97	0.99	0.97
known_NIR_32602	0.01	0.03	0	0.13	0.13	0.12
known_NIR_32603	0.03	0.06	0	0.22	0.24	0.2
known_NIR_32625	0.77	0.76	0.74	0.85	0.87	0.84
known_NIR_32627	0.13	0.14	0.15	0.1	0.08	0.09
known_NIR_32640	0.16	0.1	0.13	0.06	0.03	0.03
known_NIR_32686	0.13	0.13	0.13	0.07	0.06	0.06
known_NIR_32689	0.84	0.83	0.84	0.91	0.92	0.92
known_NIR_32690	0.85	0.84	0.85	0.92	0.93	0.93
known_NIR_32691	0.43	0.45	0.45	0.36	0.38	0.36
known_NIR_32692	0.57	0.54	0.56	0.63	0.61	0.63
known_NIR_32694	0.03	0.03	0.04	0.13	0.17	0.13
known_NIR_32695	0.01	0.01	0.01	0.03	0.03	0.02
known_NIR_32753	0.02	0.01	0.02	0	0	0
known_NIR_32767	0.5	1	1	0.33	0.38	0
known_NIR_32790	0.43	0.33	0.55	0.2	0.12	0.09
known_NIR_32800	0.05	0.05	0.04	0.03	0.03	0.03
known_NIR_32832	0.36	0.3	0.35	0	0.17	0.17
known_NIR_32835	0.16	0.21	0.17	0.11	0.08	0.08
known_NIR_32876	0.4	0.38	0.47	0.67	0.55	0.75
known_NIR_32877	0	0.12	0.25	0.43	0.48	0.76
known_NIR_32905	0.4	0.22	0.42	0.55	0.55	0.77
known_NIR_32906	0.5	0.4	0.29	0.09	0.09	0
known_NIR_33033	0.17	0.18	0.19	0.11	0.11	0.1
known_NIR_33034	0.16	0.17	0.18	0.1	0.1	0.09
known_NIR_33036	0.14	0.15	0.26	0	0	0
known_NIR_33046	0.03	0.03	0.02	0.07	0.06	0.08
known_NIR_33063	0.02	0.03	0.02	0.04	0.03	0.04
known_NIR_33075	0.09	0.07	0.05	0.12	0.12	0.12
known_NIR_33098	0	0	0	0.41	0.5	0.27
known_NIR_33099	0	0	0	0.36	0.49	0.38
known_NIR_33109	0.98	0.9	0.95	0.82	0.88	0.85
known_NIR_33115	0.51	0.5	0.57	0.45	0.41	0.38
known_NIR_33128	0.59	0.56	0.57	0.45	0.46	0.4
known_NIR_33142	0.42	0.42	0.37	0.17	0.2	0.14
known_NIR_33159	0.02	0.03	0.02	0	0.01	0
known_NIR_33168	0.33	0.4	0.37	0.45	0.46	0.42
known_NIR_33220	0.05	0.08	0.1	0	0.01	0
known_NIR_33234	0.25	0.25	0.2	0.31	0.3	0.33
known_NIR_33235	0.22	0.22	0.25	0.3	0.37	0.31
known_NIR_33243	0.3	0.05	0.17	0.53	0.36	0.62
known_NIR_33306	0.22	0.37	0.2	0.1	0.02	0.07
known_NIR_33309	0.02	0.02	0.02	0.08	0.05	0.08
known_NIR_33310	0.02	0.02	0.02	0.09	0.05	0.08
known_NIR_33312	0.86	0.83	0.78	0.58	0.73	0.65
known_NIR_33353	0.35	0.38	0.52	0.2	0.27	0.19
known_NIR_33390	0.71	0.67	0.87	0.33	0.15	0.33
known_NIR_33391	0.71	0.5	0.77	0.25	0.12	0.4
known_NIR_33393	0.02	0	0.03	0.06	0.11	0.12
known_NIR_33403	0.88	0.94	0.91	1	1	0.96
known_NIR_33405	0.96	0.95	0.95	1	1	0.99
known_NIR_33472	0.07	0.01	0.06	0.22	0.12	0.18
known_NIR_33528	0.32	0.34	0.36	0.3	0.28	0.3
known_NIR_33566	0.35	0.2	0.27	0	0	0
known_NIR_33572	0.85	0.68	0.82	0.45	0.67	0.46
known_NIR_33581	0.05	0.04	0.01	0.11	0.1	0.08
known_NIR_33582	0.1	0.1	0.02	0.2	0.22	0.18
known_NIR_33583	0.05	0.06	0.01	0.12	0.13	0.1
known_NIR_33584	0.91	0.93	0.99	0.8	0.82	0.86
known_NIR_33590	0.19	0.29	0.56	0.9	0.68	0.81
known_NIR_33626	1	1	0.78	0.58	0.56	0.59
known_NIR_33640	0	0.02	0.01	0.05	0.03	0.05
known_NIR_33664	0	0.06	0.04	0.1	0.09	0.14
known_NIR_33674	0.09	0.12	0.12	0.08	0.05	0.04
known_NIR_33716	0.67	0.67	0.73	0.74	0.81	0.78
known_NIR_33725	0.21	0.15	0.25	0.07	0	0
known_NIR_33770	0.44	0.4	0.44	0.38	0.33	0.34
known_NIR_33771	0.51	0.57	0.5	0.59	0.67	0.61
known_NIR_33788	0.38	0.49	0.45	0.15	0.2	0.3
known_NIR_33789	0.39	0.53	0.48	0.19	0.21	0.37
known_NIR_33836	0.06	0.05	0.08	0.35	0.33	0.44
known_NIR_33838	0.06	0.07	0.04	0.08	0.12	0.1
known_NIR_33845	0	0	0.3	0.54	0.78	0.45
known_NIR_33846	0.36	0.35	0.32	0.11	0.07	0.19
known_NIR_33884	0.43	0.29	0.5	0.77	0.88	0.71
known_NIR_33907	0.21	0.29	0.27	0.36	0.39	0.41
known_NIR_33908	0.83	0.83	0.82	0.77	0.72	0.72
known_NIR_33915	0	0	0	0.05	0.07	0.05
known_NIR_33916	0	0	0	0.07	0.07	0.06
known_NIR_33918	1	1	1	0.94	0.93	0.94
known_NIR_33935	0.33	0.45	0.38	0.52	0.52	0.56
known_NIR_33937	0.12	0.18	0.16	0.29	0.23	0.22
known_NIR_33949	0.9	0.84	0.87	0.96	0.94	0.96
known_NIR_33989	0.12	0.12	0.18	0	0.05	0.03
known_NIR_34027	1	1	0.99	0.99	0.98	0.98
known_NIR_34033	0.42	0.51	0.24	0.75	0.69	0.58
known_NIR_34045	0.43	0.49	0.49	0.37	0.32	0.41
known_NIR_34058	0.6	0.52	0.44	0.33	0.18	0.31
known_NIR_34060	0.45	0.49	0.66	0.79	0.84	0.89
known_NIR_34062	0.05	0.08	0.08	0	0.04	0
known_NIR_34147	0	0	0	0.02	0.04	0.03
known_NIR_34151	0.07	0.09	0.1	0.01	0.05	0.02
known_NIR_34162	0.69	0.82	0.82	0.66	0.57	0.53
known_NIR_34232	0.91	0.91	0.88	0.7	0.82	0.74
known_NIR_34284	0	0	0	0.07	0.11	0.06
known_NIR_34286	0	0	0	0.25	0.14	0.18
known_NIR_34303	0.64	0.7	0.62	0.22	0.2	0.2
known_NIR_34362	0.3	0.4	0.34	0.19	0.22	0.27
known_NIR_34363	0.72	0.74	0.79	0.52	0.53	0.51
known_NIR_34364	0.2	0.23	0.12	0.1	0.02	0.06
known_NIR_34365	0.61	0.56	0.52	0.34	0.08	0.15
known_NIR_34380	0.31	0.3	0.21	0.07	0.17	0.14
known_NIR_34381	0.7	0.7	0.65	0.47	0.58	0.58
known_NIR_34382	0.83	0.85	0.5	0.13	0.35	0.3
known_NIR_34383	0.19	0.19	0.27	0.44	0.35	0.37
known_NIR_34384	0.51	0.53	0.68	0.96	0.84	0.88
known_NIR_34389	0.2	0.25	0.15	0	0	0.07
known_NIR_34390	0.27	0.26	0.17	0	0	0.07
known_NIR_34409	0.47	0.48	0.46	0.29	0.3	0.17
known_NIR_34430	0.97	0.96	0.96	0.98	0.97	0.98
known_NIR_34451	0.07	0.04	0	0.27	0.15	0.27
known_NIR_34480	0.27	0.3	0.22	0.07	0.06	0.11
known_NIR_34500	0.84	0.81	0.81	0.9	0.88	0.86
known_NIR_34543	0.1	0.06	0.09	0.3	0.21	0.36
known_NIR_34544	0.87	0.94	0.88	0.7	0.76	0.62
known_NIR_34563	0.04	0	0.09	0.18	0.14	0.2
known_NIR_34564	0.02	0	0.05	0.13	0.1	0.15
known_NIR_34565	0.02	0	0.07	0.11	0.08	0.13
known_NIR_34580	0.02	0.02	0.01	0	0	0
known_NIR_34583	0.14	0.13	0.1	0.21	0.18	0.2
known_NIR_34598	0.79	0.78	0.89	1	0.91	1
known_NIR_34605	0.07	0.07	0.11	0.26	0.22	0.21
known_NIR_34620	0.28	0.22	0.24	0.37	0.39	0.32
known_NIR_34743	0.65	0.56	0.71	0.88	0.87	0.88
known_NIR_34756	0.62	1	1	0.39	0.24	0.55
known_NIR_34896	0.01	0.02	0.03	0.05	0.04	0.04
known_NIR_34998	0.21	0.22	0.26	0.17	0.15	0.17
known_NIR_35041	0.17	0.1	0.15	0	0	0
known_NIR_35050	0.54	0.65	0.59	0.32	0.25	0.33
known_NIR_35133	0.96	0.76	0.81	0.71	0.56	0.56
known_NIR_35137	0.98	0.94	0.97	0.85	0.84	0.73
known_NIR_35312	0.02	0.03	0.01	0.1	0.06	0.08
known_NIR_35327	0.17	0.2	0.16	0.14	0.07	0.09
known_NIR_35329	0.9	0.88	0.86	0.82	0.75	0.72
known_NIR_35332	0.09	0.13	0.07	0.25	0.18	0.17
known_NIR_35405	0.12	0.16	0.16	0	0	0
known_NIR_35406	0.88	0.83	0.86	1	1	1
known_NIR_35407	0.15	0.25	0.19	0	0	0.05
known_NIR_35418	0.55	0.69	0.7	0.44	0.5	0.43
known_NIR_35580	0.27	0.29	0.26	0.15	0.12	0.1
known_NIR_35618	0.54	0.45	0.44	0.65	0.66	0.68
known_NIR_35637	1	0.83	0.78	0.37	0.26	0.64
known_NIR_35680	0.07	0.1	0.07	0.02	0.02	0.02
known_NIR_35761	0.83	1	1	0	0.35	0
known_NIR_35821	0.67	1	1	0.58	0.38	0.05
known_NIR_35822	0.08	0.1	0.08	0	0	0.03
known_NIR_35830	0.03	0.03	0.04	0.05	0.06	0.05
known_NIR_35949	0.43	0.42	0.43	0.58	0.61	0.64
known_NIR_35950	0.57	0.58	0.4	0.27	0.24	0.22
known_NIR_35952	0.8	0.67	0.57	0	0	0
known_NIR_36025	0.03	0.03	0.03	0.05	0.07	0.06
known_NIR_36028	0.8	1	0.9	0.57	0.7	0.71
known_NIR_36029	0.79	1	0.86	0.43	0.57	0.64
known_NIR_36037	0.04	0.05	0.05	0	0	0
known_NIR_36050	0.47	0.45	0.49	0.33	0.35	0.33
known_NIR_36051	0.49	0.48	0.53	0.36	0.4	0.37
known_NIR_36075	0.35	0.38	0.31	0.55	0.44	0.5
known_NIR_36103	0.86	0.87	1	0.76	0.73	0.7
known_NIR_36117	0.83	0.63	0.65	0.43	0.19	0.32
known_NIR_36123	0	0	0.2	0.67	0.29	0.53
known_NIR_36186	0.31	0.37	0.31	0.24	0.22	0.28
known_NIR_36187	0.15	0.24	0.2	0.07	0.06	0.05
known_NIR_36204	0.69	0.74	0.64	0.5	0.6	0.51
known_NIR_36217	0.06	0.07	0.05	0.11	0.13	0.1
known_NIR_36222	0.55	0.56	0.46	0.7	0.8	0.64
known_NIR_36223	0.44	0.47	0.54	0.37	0.25	0.3
known_NIR_36226	0.78	0.79	0.75	0.6	0.5	0.52
known_NIR_36253	0.05	0.05	0.06	0.04	0.03	0.03
known_NIR_36254	0.36	0.37	0.4	0.29	0.24	0.27
known_NIR_36272	1	1	0.99	0.95	0.95	0.92
known_NIR_36295	0.81	0.83	0.82	0.94	1	0.9
known_NIR_36320	0.24	0.24	0.19	0.07	0.03	0
known_NIR_36322	0.01	0.02	0.01	0.03	0.03	0.02
known_NIR_36387	0.02	0.03	0.02	0.05	0.04	0.05
known_NIR_36411	0.74	0.82	0.63	0.44	0	0
known_NIR_36412	0.93	0.96	0.95	0.99	0.98	1
known_NIR_36413	0.04	0.02	0.04	0	0.01	0
known_NIR_36415	0.11	0.1	0.12	0.02	0	0
known_NIR_36484	0	0	0	0.18	0.22	0.1
known_NIR_36485	0.14	0.17	0.18	0.55	0.73	0.46
known_NIR_36486	0.13	0.08	0.06	0	0.02	0
known_NIR_36496	0.07	0.09	0.08	0.12	0.12	0.16
known_NIR_36507	0.43	0.4	0.4	0.44	0.46	0.44
known_NIR_36511	0.05	0.04	0.04	0.06	0.06	0.06
known_NIR_36512	0.04	0.03	0.03	0.04	0.05	0.05
known_NIR_36515	0	0.27	0.2	0.7	0.38	0.48
known_NIR_36516	0.48	0.6	0.51	0.68	0.78	0.69
known_NIR_36547	0.12	0.12	0.09	0.05	0.02	0.03
known_NIR_36548	0.12	0.13	0.1	0.06	0.02	0.03
known_NIR_36554	0.57	0.47	0.58	0.66	0.64	0.7
known_NIR_36588	0.03	0	0.02	0.07	0.04	0.07
known_NIR_36589	0.03	0	0.02	0.06	0.04	0.07
known_NIR_36685	0.95	0.95	0.95	1	1	0.98
known_NIR_36693	0.92	0.93	0.93	0.84	0.87	0.88
known_NIR_36695	0.13	0.13	0.17	0.03	0.05	0.06
known_NIR_36701	0.04	0	0	0.56	0.58	0.75
known_NIR_36721	0.46	0.45	0.36	0.58	0.66	0.57
known_NIR_36723	0.65	0.62	0.58	0.8	0.68	0.74
known_NIR_36728	0.24	0.23	0.28	0.13	0.2	0.18
known_NIR_36742	0.34	0.4	0.31	0.26	0.25	0.16
known_NIR_36743	1	1	0.98	0.96	0.91	0.93
known_NIR_36749	0.25	0.17	0	0.36	0.4	0.5
known_NIR_36750	0.33	0.2	0	0.77	1	0.78
known_NIR_36754	0.18	0.07	0.07	0.26	0.29	0.22
known_NIR_36794	1	0.97	0.93	0.84	0.85	0.85
known_NIR_36795	0	0.02	0.05	0.16	0.09	0.1
known_NIR_36806	0.08	0.05	0.07	0.04	0	0.03
known_NIR_36823	0.04	0.05	0.04	0.02	0.03	0.02
known_NIR_36824	0.03	0.04	0.04	0.02	0.03	0.02
known_NIR_36827	0.93	0.91	0.92	0.95	0.94	0.96
known_NIR_36876	0.67	0.5	0.33	0	0	0.27
known_NIR_36948	0	0.02	0.01	0.04	0.04	0.05
known_NIR_36960	0.6	0.5	0.48	0.13	0.2	0
known_NIR_36961	0.43	0.35	0.28	0.11	0.18	0
known_NIR_36989	0.72	0.67	0.78	0.55	0.59	0.56
known_NIR_36998	0.84	0.83	0.87	0.92	0.91	0.9
known_NIR_37000	0.02	0.02	0.01	0	0	0
known_NIR_37001	0.02	0.02	0.01	0	0	0
known_NIR_37031	0.15	0.09	0.11	0.18	0.2	0.2
known_NIR_37035	0.04	0.07	0.05	0	0	0.03
known_NIR_37072	0.03	0.04	0.05	0	0.02	0.01
known_NIR_37073	0.03	0.04	0.04	0	0.02	0.01
known_NIR_37127	0	0.01	0	0.02	0.02	0.03
known_NIR_37158	0.16	0.1	0.07	0	0	0.03
known_NIR_37207	0.17	0.16	0.23	0.09	0.11	0.09
known_NIR_37213	0	0.01	0.01	0.03	0.02	0.02
known_NIR_37219	0.07	0.1	0.19	0.5	0.33	0.36
known_NIR_37257	0.67	0.71	0.58	0.84	0.84	0.79
known_NIR_37299	0.04	0.04	0.05	0.02	0.01	0
known_NIR_37311	0.19	0.15	0.16	0.03	0.01	0.1
known_NIR_37316	0.33	0	0	0.55	0.78	1
known_NIR_37317	0.8	1	1	0.5	0.18	0
known_NIR_37318	1	1	1	0.26	0.5	0
known_NIR_37341	0.06	0	0	0.14	0.09	0.1
known_NIR_37369	0.86	0.82	0.86	0.73	0.78	0.78
known_NIR_37384	0.75	0.66	0.63	0.48	0.52	0.48
known_NIR_37388	0.11	0.15	0.21	0	0.06	0
known_NIR_37390	0.8	0.64	0.54	0	0.4	0
known_NIR_37452	0.01	0	0	0.04	0.05	0.04
known_NIR_37453	0.01	0.02	0.02	0	0	0
known_NIR_37535	0.01	0	0.01	0.03	0.03	0.04
known_NIR_37588	0.67	0.44	0.73	0	0.25	0.36
known_NIR_37634	0	0	0	0.02	0.02	0.01
known_NIR_37636	0.12	0.13	0.11	0.07	0.08	0.07
known_NIR_37681	0.22	0.25	0.25	0.17	0.14	0.13
known_NIR_37682	0.65	0.61	0.61	0.72	0.75	0.77
known_NIR_37683	0.71	0.66	0.66	0.74	0.78	0.8
known_NIR_37684	0.65	0.62	0.61	0.72	0.76	0.77
known_NIR_37721	0	0.05	0	0.06	0.1	0.08
known_NIR_37785	0.05	0.09	0.13	0.21	0.32	0.25
known_NIR_37853	0.07	0.12	0.11	0.17	0.21	0.14
known_NIR_37858	0.2	0.26	0.21	0.07	0.16	0.05
known_NIR_37880	0.09	0.02	0.18	0.5	0.42	0.38
known_NIR_37914	0.91	0.89	0.91	0.95	0.97	0.95
known_NIR_37919	0.8	0.86	0.83	0.92	0.95	0.91
known_NIR_38002	0.19	0.19	0.25	0.12	0.12	0.12
known_NIR_38003	0.23	0.22	0.29	0.14	0.15	0.13
known_NIR_38004	0.29	0.26	0.33	0.17	0.19	0.16
known_NIR_38123	0.03	0.05	0.02	0.09	0.07	0.08
known_NIR_38124	0.79	1	0.6	0	0.12	0.4
known_NIR_38131	0.75	0.43	0.44	0	0.15	0
known_NIR_38158	0.18	0.22	0.29	0	0.11	0.11
known_NIR_38203	0.04	0.01	0	0.09	0.05	0.06
known_NIR_38248	0.03	0.04	0.05	0.01	0.02	0.02
known_NIR_38269	0.09	0.07	0.06	0.02	0.03	0
known_NIR_38276	0.13	0.12	0.17	0.33	0.33	0.26
known_NIR_38279	0.19	0.27	0.28	0	0.11	0.09
known_NIR_38307	0.24	0.35	0.28	0	0.15	0.05
known_NIR_38310	0.01	0.02	0.02	0	0	0.01
known_NIR_38373	0.08	0.08	0.09	0.05	0.04	0.05
known_NIR_38453	0	0.25	0	0.39	0.42	0.57
known_NIR_38456	0	0.08	0	0.18	0.29	0.29
known_NIR_38460	0.05	0.07	0.08	0.04	0.01	0.01
known_NIR_38544	0.12	0.06	0.1	0	0	0.05
known_NIR_38618	0.14	0.24	0.23	0.12	0	0
known_NIR_38619	0.28	0.24	0.18	0.08	0	0
known_NIR_38650	0.65	0.66	0.66	0.54	0.56	0.52
known_NIR_38651	0.66	0.65	0.66	0.52	0.55	0.5
known_NIR_38669	0.17	0.11	0.11	0.18	0.22	0.22
known_NIR_38680	0.22	0.16	0.17	0.27	0.27	0.28
known_NIR_38701	0.99	0.98	0.99	0.95	0.96	0.93
known_NIR_38702	0.98	0.97	0.98	0.94	0.96	0.94
known_NIR_38744	0.01	0	0	0.02	0.03	0.02
known_NIR_38748	1	1	1	0.83	0.67	0.64
known_NIR_38773	0.49	0.58	0.54	0.68	0.62	0.65
known_NIR_38774	0.21	0.24	0.23	0.29	0.26	0.27
known_NIR_38777	0.42	0.36	0.38	0.25	0.31	0.27
known_NIR_38778	0.49	0.41	0.43	0.3	0.37	0.33
known_NIR_38779	0.55	0.61	0.6	0.73	0.67	0.7
known_NIR_38885	0.2	0.3	0.27	0.39	0.38	0.51
known_NIR_38896	0.3	0.28	0.32	0.18	0.14	0.1
known_NIR_38897	0.17	0.13	0.17	0.08	0.06	0.05
known_NIR_38898	0.19	0.14	0.21	0.09	0.08	0.05
known_NIR_38952	0.22	0.21	0.22	0.15	0.16	0.15
known_NIR_39000	0	0	0	0.09	0.12	0.06
known_NIR_39011	0.05	0.08	0.08	0.02	0.01	0.02
known_NIR_39012	0.05	0.07	0.06	0.01	0.01	0.02
known_NIR_39013	0.04	0.06	0.05	0.01	0.01	0.01
known_NIR_39060	0.3	0.19	0.26	0.49	0.49	0.34
known_NIR_39062	0.06	0.03	0.09	0.15	0.15	0.12
known_NIR_39106	0.36	0.4	0.45	0.28	0.24	0.31
known_NIR_39154	0.05	0.04	0.06	0.09	0.09	0.09
known_NIR_39183	0.88	0.87	0.89	0.91	0.92	0.91
known_NIR_39187	0.1	0.11	0.09	0.07	0.06	0.07
known_NIR_39218	0.12	0.14	0.15	0.32	0.28	0.26
known_NIR_39235	0.11	0.13	0.14	0.26	0.28	0.26
known_NIR_39247	0.11	0.12	0.15	0.26	0.29	0.26
known_NIR_39249	0.06	0.07	0.09	0.17	0.19	0.17
known_NIR_39250	0.89	0.89	0.85	0.73	0.71	0.74
known_NIR_39268	0	0	0	0.01	0.02	0.02
known_NIR_39282	0.4	0.4	0.33	0.16	0.12	0.07
known_NIR_39283	0.38	0.46	0.39	0.2	0.14	0.08
known_NIR_39284	0.54	0.46	0.58	0.76	0.8	0.88
known_NIR_39307	0.12	0.09	0.12	0	0	0
known_NIR_39339	0.65	0.61	0.57	0.38	0.49	0.41
known_NIR_39341	0.89	0.9	0.92	1	1	1
known_NIR_39343	0.61	0.58	0.58	0.43	0.47	0.47
known_NIR_39345	0.18	0.14	0.1	0	0	0
known_NIR_39346	0.21	0.2	0.15	0	0	0
known_NIR_39355	0.02	0.03	0.02	0.04	0.04	0.03
known_NIR_39463	1	1	0.71	0.3	0.42	0.6
known_NIR_39480	0.8	0.81	0.81	0.87	0.91	0.86
known_NIR_39585	0.26	0.23	0.25	0.14	0.07	0.06
known_NIR_39598	0.21	0.21	0.22	0.34	0.4	0.34
known_NIR_39604	0.09	0.1	0.09	0.05	0.04	0.04
known_NIR_39605	0.96	0.94	0.95	0.98	0.98	0.98
known_NIR_39612	0.06	0.04	0.05	0.03	0.02	0.03
known_NIR_39613	0.04	0.03	0.03	0.02	0.01	0.02
known_NIR_39644	0.98	0.99	0.97	0.94	0.94	0.96
known_NIR_39646	0.02	0.03	0.03	0.07	0.1	0.1
known_NIR_39667	0.01	0.02	0.02	0	0.01	0
known_NIR_39712	0.01	0.01	0.01	0.03	0.04	0.03
known_NIR_39767	0.37	0.38	0.36	0.35	0.34	0.33
known_NIR_39770	0.77	0.77	0.78	0.79	0.8	0.8
known_NIR_39777	1	1	0.95	0.91	0.94	0.91
known_NIR_39781	0	0.16	0.09	0.33	0.22	0.25
known_NIR_39790	0.6	0.33	0.67	0.93	1	0.88
known_NIR_39810	0.04	0.03	0.03	0.01	0.01	0
known_NIR_39811	0.05	0.03	0.04	0.01	0.01	0
known_NIR_39813	0.64	0.62	0.76	0.24	0.22	0.07
known_NIR_39817	0.92	0.94	0.94	0.98	0.98	1
known_NIR_39896	0	0	0	0.27	0.17	0.17
known_NIR_39920	0.17	0.14	0.15	0.26	0.24	0.25
known_NIR_39921	0.18	0.13	0.15	0.28	0.25	0.25
known_NIR_39926	0.44	0.42	0.47	0.33	0.39	0.33
known_NIR_39941	0.25	0.22	0.17	0.1	0.12	0.15
known_NIR_39968	0.89	0.9	0.85	0.69	0.62	0.64
known_NIR_39969	0.83	0.9	0.81	0.68	0.55	0.61
known_NIR_39972	0	0	0	0.44	0.46	0.39
known_NIR_40096	0.94	0.89	0.94	0.77	0.83	0.78
known_NIR_40108	0.02	0	0	0.11	0.08	0.08
known_NIR_40109	0.06	0	0	0.12	0.08	0.14
known_NIR_40110	0.97	1	1	0.82	0.86	0.86
known_NIR_40112	0.88	1	1	0.8	0.86	0.76
known_NIR_40154	0.47	0.4	0.3	0.87	0.62	0.76
known_NIR_40316	0.25	0.26	0.24	0.47	0.52	0.46
known_NIR_40326	0	0	0.02	0.05	0.04	0.06
known_NIR_40338	0.6	0.86	0.92	0.38	0.5	0.38
known_NIR_40368	0.98	0.99	0.98	1	1	0.99
known_NIR_40381	0.05	0.05	0.03	0	0	0
known_NIR_40400	0.97	0.92	0.91	0.81	0.81	0.73
known_NIR_40401	0.04	0.12	0.11	0.24	0.26	0.34
known_NIR_40403	0.92	0.77	0.83	0.67	0.56	0.54
known_NIR_40478	0.04	0.04	0.05	0.06	0.06	0.05
known_NIR_40496	0.14	0	0.05	0.67	0.67	0.64
known_NIR_40500	0.4	0.42	0.48	0.24	0.22	0.16
known_NIR_40519	0.02	0.04	0.04	0	0	0
known_NIR_40526	0	0	0.01	0.08	0.11	0.05
known_NIR_40551	0.02	0.02	0.03	0.01	0	0
known_NIR_40646	0.18	0.14	0.16	0.06	0.05	0.08
known_NIR_40693	0.03	0.04	0.02	0	0	0
known_NIR_40726	0.34	0.29	0.18	0.04	0.07	0.12
known_NIR_40727	0.36	0.31	0.19	0.05	0.08	0.1
known_NIR_40739	0.08	0	0	0.21	0.18	0.24
known_NIR_40744	1	0.95	0.67	0.56	0	0.22
known_NIR_40750	0.95	0.99	1	0.9	0.95	0.9
known_NIR_40810	0.07	0.07	0.03	0.14	0.13	0.15
known_NIR_40811	0.04	0.04	0.02	0.09	0.08	0.09
known_NIR_40820	0.25	0.22	0.22	0.12	0.1	0.18
known_NIR_40821	0.4	0.35	0.35	0.22	0.19	0.3
known_NIR_40914	0.96	1	0.95	0.89	0.85	0.88
known_NIR_40933	0.64	0.71	0.68	0.89	0.87	0.91
known_NIR_40934	0.59	0.68	0.67	0.81	0.85	0.91
known_NIR_40935	0.1	0.11	0.11	0.03	0.01	0.03
known_NIR_40936	0.1	0.12	0.11	0.03	0.01	0.03
known_NIR_40937	0.1	0.11	0.11	0.03	0.01	0.03
known_NIR_40983	0	0	0	0.08	0.08	0.12
known_NIR_40984	1	1	1	0.89	0.87	0.8
known_NIR_40985	0.04	0.17	0.07	0.42	0.35	0.36
known_NIR_41003	0.78	1	1	0.43	0.36	0.71
known_NIR_41020	0.92	1	0.83	0.48	0.7	0.64
known_NIR_41029	0.18	0.26	0.15	0.48	0.48	0.3
known_NIR_41034	0.94	0.92	0.93	0.88	0.83	0.85
known_NIR_41078	0.77	0.81	0.67	0.55	0.59	0.44
known_NIR_41100	0.24	0.11	0.16	0.05	0	0
known_NIR_41112	0.11	0.08	0.07	0.04	0.02	0.02
known_NIR_41113	0.06	0.05	0.04	0.02	0.01	0.01
known_NIR_41114	0.06	0.04	0.04	0.02	0.01	0.01
known_NIR_41131	0.49	0.48	0.49	0.47	0.47	0.48
known_NIR_41212	0.88	0.91	0.87	0.97	0.94	0.95
known_NIR_41249	0.22	0.22	0.27	0.13	0.15	0.16
known_NIR_41269	0.13	0.16	0.14	0.08	0.09	0.1
known_NIR_41279	0.24	0.28	0.28	0.12	0.17	0.2
known_NIR_41280	0.24	0.28	0.28	0.12	0.16	0.19
known_NIR_41281	0.24	0.28	0.28	0.12	0.15	0.17
known_NIR_41320	1	1	1	0.5	0.24	0.43
known_NIR_41328	0.75	0.75	0.54	0.3	0.33	0.29
known_NIR_41342	0	0.09	0	0.29	0.24	0.16
known_NIR_41392	0.09	0.14	0.13	0.07	0.03	0.02
known_NIR_41397	0.16	0.23	0.16	0.07	0.11	0.04
known_NIR_41398	0.17	0.24	0.17	0.07	0.13	0.04
known_NIR_41419	0.07	0.09	0.12	0	0	0
known_NIR_41451	0.33	0.47	0.53	0.22	0.21	0.17
known_NIR_41512	0.6	0.51	0.45	0.27	0.32	0.29
known_NIR_41568	0.25	0	0.14	0.53	0.62	0.73
known_NIR_41599	0.55	0.47	0.49	0.37	0.43	0.32
known_NIR_41677	0.13	0.09	0.2	0	0	0
known_NIR_41712	0.15	0.52	0.25	0.75	1	0.9
known_NIR_41744	0.35	0.33	0.36	0.21	0.17	0.19
known_NIR_41811	0.89	0.93	0.76	0.56	0.32	0.6
known_NIR_41844	0	0	0.23	0.46	0.27	0.33
known_NIR_41845	0	0	0.27	0.58	0.43	0.35
known_NIR_41851	0	0.01	0	0.06	0.05	0.09
known_NIR_41853	1	1	1	0.9	0.83	0.86
known_NIR_41877	0.79	0.8	0.78	0.86	0.82	0.86
known_NIR_41881	0	0	0.01	0.02	0.02	0.02
known_NIR_41906	0.29	0.54	0.21	1	0.64	0.75
known_NIR_42034	0	0	0	0.02	0.02	0.03
known_NIR_42046	0.03	0.02	0.02	0.07	0.05	0.06
known_NIR_42047	0.98	0.99	0.98	0.95	0.96	0.96
known_NIR_42094	0.14	0.11	0.07	0	0.04	0
known_NIR_42120	0.2	0.2	0.27	0.28	0.32	0.32
known_NIR_42194	0.27	0.23	0.24	0.15	0.18	0.2
known_NIR_42239	0.9	0.88	0.9	0.95	0.97	0.99
known_NIR_42265	1	0.95	0.97	0.93	0.91	0.88
known_NIR_42267	0	0.05	0.06	0.1	0.11	0.12
known_NIR_42270	0.09	0.08	0.12	0.15	0.24	0.2
known_NIR_42275	0	0	0.06	0.21	0.33	0.17
known_NIR_42307	0.01	0.02	0.03	0.07	0.04	0.05
known_NIR_42323	0.14	0.16	0.14	0.1	0.1	0.1
known_NIR_42330	0.2	0.17	0.19	0.14	0.13	0.16
known_NIR_42334	0.22	0.19	0.17	0.13	0.11	0.1
known_NIR_42401	0.85	0.82	0.92	0.63	0.71	0.67
known_NIR_42402	0.76	0.7	0.88	0.5	0.61	0.5
known_NIR_42411	1	1	1	0.98	0.98	0.99
known_NIR_42435	0.08	0.11	0.13	0.02	0	0.06
known_NIR_42563	1	1	1	0.91	0.96	0.91
known_NIR_42593	0.02	0.01	0.01	0.03	0.03	0.03
known_NIR_42605	0.67	0.33	0.5	0	0	0
known_NIR_42606	0.09	0.12	0.11	0.61	0.36	0.39
known_NIR_42607	0.1	0.12	0.11	0.59	0.41	0.47
known_NIR_42609	0.85	0.72	0.82	1	0.95	0.98
known_NIR_42665	0.74	0.8	0.74	0.69	0.67	0.68
known_NIR_42673	0.94	0.93	0.94	0.96	0.95	0.96
known_NIR_42674	0.94	0.93	0.94	0.96	0.95	0.96
known_NIR_42676	0.16	0.13	0.16	0.2	0.22	0.22
known_NIR_42834	0.06	0.05	0.04	0.02	0.03	0.02
known_NIR_42837	0.86	0.93	0.71	0.58	0.4	0.54
known_NIR_42845	0.68	0.68	0.67	0.79	0.79	0.73
known_NIR_42877	0.26	0.24	0.31	0.06	0.08	0.08
known_NIR_42878	0.34	0.33	0.39	0.08	0.11	0.12
known_NIR_42905	0.06	0.14	0.12	0	0	0.03
known_NIR_42906	0.04	0.09	0.08	0	0	0.02
known_NIR_42914	1	1	1	0.97	0.98	0.98
known_NIR_42915	1	1	1	0.4	0.5	0.62
known_NIR_42919	0.02	0.02	0.01	0.04	0.05	0.03
known_NIR_42927	0.17	0.19	0.18	0.41	0.35	0.37
[truncated: 851 more rows]

## Sheet: Figure 4D
Term	Database	ID	Input number	Background number	P-Value	Corrected P-Value
RNA splicing	Gene Ontology	GO:0008380	66	301	9.38138e-14	6.03223e-11
mRNA processing	Gene Ontology	GO:0006397	74	385	3.30491e-12	1.06253e-09
mRNA splicing, via spliceosome	Gene Ontology	GO:0000398	55	255	2.16931e-11	4.64955e-09
translation	Gene Ontology	GO:0006412	54	311	1.05294e-07	1.6926e-05
cytoplasmic translation	Gene Ontology	GO:0002181	23	86	2.69108e-07	2.9747e-05
DNA repair	Gene Ontology	GO:0006281	63	397	2.81067e-07	2.9747e-05
oxidation-reduction process	Gene Ontology	GO:0055114	71	469	3.2384e-07	2.9747e-05
tRNA processing	Gene Ontology	GO:0008033	25	101	4.16079e-07	3.34423e-05
cell cycle	Gene Ontology	GO:0007049	91	661	6.06679e-07	4.33438e-05
cell division	Gene Ontology	GO:0051301	62	412	2.1977e-06	0.000141312

## Sheet: Figure 4E
							SGO1
Symbol	Mean	SE	Sample	Type			样品编号	样本	Ct	Ct ref	Ct mean	△ct(-)		2-△ct	2-△△ct	Sd	RQ1		AS Ratio
SGO1_A5SS	0.523333	0.031798	NC	RNASeq			NC	1-model	25.674	1	1	-24.6739	2	3.7361e-08	1.03203	0.030981	1	3.62e-08	0.669821
SGO1_A5SS	0.713333	0.0466667	siFSCN1	RNASeq					25.723	1		-24.7226		3.61206e-08	0.997772				1.19419
									25.763	1		-24.763		3.51222e-08	0.970193				1.10109
								2-model	25.837	1	1	-24.8368		3.33712e-08	0.921823	0.108632	1.03618	3.75e-08	1.08856
									25.651	1		-24.6507		3.79653e-08	1.04873				1.181
									25.533	1		-24.5329		4.1197e-08	1.138				1.04422
								3-model	25.562	1	1	-24.5617		4.03834e-08	1.11553	0.107166	1.05425	3.82e-08	1.63932
									25.56	1		-24.5601		4.04263e-08	1.11671				1.41482
									25.823	1		-24.8233		3.36854e-08	0.930505				1.45712
							SI	1-model	26.168	1	1	-25.1676		2.65343e-08	0.732966	0.04615	0.694152	2.51e-08	2.40266
									26.221	1		-25.2209		2.55714e-08	0.706367				2.43975
									26.356	1		-25.3562		2.32819e-08	0.643123				2.6023
								2-model	26.119	1	1	-25.1186		2.7451e-08	0.758289	0.10958	0.692002	2.51e-08	2.75353
									26.542	1		-25.5417		2.04725e-08	0.565519				2.8791
									26.13	1		-25.1302		2.72305e-08	0.752198				2.64625
								3-model	25.933	1	1	-24.933		3.12182e-08	0.86235	0.091046	0.94073	3.41e-08	1.93524
									25.662	1		-24.662		3.7671e-08	1.0406				1.86455
									25.841	1		-24.8409		3.32778e-08	0.919243				2.15579
							NC	1-AS	26.298	1	1	-25.2975	2	2.42484e-08	0.669821	0.279768	0.988368	3.58e-08
									25.463	1		-24.4634		4.32311e-08	1.19419
									25.58	1		-24.5804		3.9861e-08	1.10109
								2-AS	25.546	1	1	-24.5457		4.08333e-08	1.12795	0.072313	1.14456	4.14e-08
									25.428	1		-24.4281		4.43007e-08	1.22373
									25.606	1		-24.6057		3.91697e-08	1.082
								3-AS	24.93	1	1	-23.9301		6.25646e-08	1.72824	0.125763	1.58532	5.74e-08
									25.143	1		-24.1426		5.39967e-08	1.49157
									25.1	1		-24.1001		5.5611e-08	1.53616
							SI	1-AS	24.981	1	1	-23.9814		6.0377e-08	1.66781	0.073711	1.72259	6.24e-08
									24.959	1		-23.9593		6.13088e-08	1.69356
									24.866	1		-23.8663		6.53938e-08	1.80639
								2-AS	24.789	1	1	-23.7893		6.89796e-08	1.90545	0.080649	1.90967	6.91e-08
									24.725	1		-23.7249		7.21253e-08	1.99234
									24.847	1		-23.8466		6.62921e-08	1.83121
								3-AS	24.855	1	1	-23.855		6.59058e-08	1.82054	0.142906	1.86753	6.76e-08
									24.909	1		-23.9087		6.34984e-08	1.75404
									24.699	1		-23.6993		7.34167e-08	2.02802

## Sheet: Figure 4F
Symbol	Mean	SE	Sample	Type
PRC1_ES	0.316667	0.0166667	NC	RNASeq	WTAP
PRC1_ES	0.453333	0.00881917	siFSCN1	RNASeq	样品编号	样本	Ct	Ct ref	Ct mean	△ct(-)		2-△ct	2-△△ct	Sd	RQ1		AS Ratio
					NC	1-model	26.028	1	1	-25.0275	2	2.92393e-08	0.941202	0.072799	1	3.11e-08	0.566843
							25.827	1		-24.8272		3.35955e-08	1.08143				0.568681
							25.973	1		-24.9731		3.0363e-08	0.977372				0.449202
						2-model	25.885	1	1	-24.8855		3.22648e-08	1.03859	0.103389	1.0962	3.41e-08	0.563868
							25.658	1		-24.6585		3.77625e-08	1.21556				0.504081
							25.891	1		-24.8912		3.21362e-08	1.03445				0.488509
						3-model	25.837	1	1	-24.837		3.33664e-08	1.07405	0.024357	1.09722	3.41e-08	0.669694
							25.773	1		-24.7732		3.4875e-08	1.12261				0.634072
							25.809	1		-24.8092		3.40171e-08	1.095				0.618897
					SI	1-model	26.117	1	1	-25.1174		2.7474e-08	0.884376	0.026844	0.862277	2.68e-08	0.543588
							26.205	1		-25.2047		2.58594e-08	0.832405				0.467322
							26.141	1		-25.1409		2.70289e-08	0.870049				0.428236
						2-model	25.987	1	1	-24.9873		3.00661e-08	0.967817	0.064445	1.04205	3.24e-08	0.390831
							25.836	1		-24.8362		3.33852e-08	1.07466				0.40148
							25.824	1		-24.8242		3.36654e-08	1.08367				0.424403
						3-model	25.586	1	1	-24.586		3.97092e-08	1.27822	0.074045	1.34817	4.19e-08	0.369513
							25.517	1		-24.5173		4.16456e-08	1.34056				0.41655
							25.428	1		-24.4284		4.42915e-08	1.42572				0.489284
					NC	1-AS	26.759	1	1	-25.7591	2	1.76095e-08	0.566843	0.068456	0.528242	1.64e-08
							26.754	1		-25.7544		1.76666e-08	0.568681
							27.095	1		-26.0947		1.39549e-08	0.449202
						2-AS	26.634	1	1	-25.6341		1.92022e-08	0.618113	0.04361	0.56873	1.77e-08
							26.796	1		-25.7959		1.71662e-08	0.552574
							26.841	1		-25.8411		1.66359e-08	0.535504
						3-AS	26.385	1	1	-25.3847		2.28273e-08	0.734801	0.02861	0.703194	2.18e-08
							26.464	1		-25.4635		2.16131e-08	0.695716
							26.498	1		-25.4985		2.10958e-08	0.679066
					SI	1-AS	27.033	1	1	-26.0333		1.45613e-08	0.468723	0.050586	0.413647	1.29e-08
							27.251	1		-26.2514		1.25183e-08	0.402961
							27.377	1		-26.3774		1.14713e-08	0.369258
						2-AS	27.236	1	1	-26.236		1.26521e-08	0.407266	0.017877	0.422626	1.31e-08
							27.197	1		-26.1973		1.29968e-08	0.418362
							27.117	1		-26.1172		1.37389e-08	0.442249
						3-AS	26.945	1	1	-25.9454		1.5476e-08	0.498165	0.081353	0.573127	1.78e-08
							26.773	1		-25.7725		1.7446e-08	0.561579
							26.54	1		-25.5403		2.04922e-08	0.659637
