# Supplementary material for: Fascin actin-bundling protein 1 regulates non-small cell lung cancer progression by influencing the transcription and splicing of tumorigenesis-related genes
Source: PeerJ. 2023 Dec 5;11:e16526. doi: 10.7717/peerj.16526 (PMC10704988; doi:10.7717/peerj.16526)
Supplement: Supplemental Information 15 [file peerj-11-16526-s015.zip › raw measurements/Figure 5.xlsx]

## Sheet: Figure 5A
	FSCN1									FSCN1-GAPDH

## Sheet: Figure 5B
Gene	FSCN1_IP_1	FSCN1_IP_2	Input_1	Input_2
FSCN1_IP_1	1	0.831	0.7823	0.783
FSCN1_IP_2	0.831	1	0.7787	0.7804
Input_1	0.7823	0.7787	1	0.9026
Input_2	0.783	0.7804	0.9026	1

## Sheet: Figure5C
Sample	5'UTR	3'UTR	CDS	Nc_exon	Introns	Intergenic	Antisense
FSCN1_IP_1	7332(1.35%)	13476(2.48%)	43156(7.94%)	40669(7.48%)	181809(33.43%)	225062(41.38%)	32363(5.95%)
FSCN1_IP_2	6779(1.41%)	12838(2.68%)	41955(8.75%)	40500(8.45%)	152335(31.79%)	191459(39.95%)	33378(6.96%)
Input_1	16556(1.43%)	46285(3.99%)	195196(16.83%)	180438(15.56%)	396064(34.16%)	280032(24.15%)	44919(3.87%)
Input_2	14896(1.52%)	38524(3.93%)	157864(16.10%)	150012(15.30%)	332578(33.93%)	243235(24.81%)	43140(4.40%)

## Sheet: Figure 5E
Location information of NSD2
chr4	1871292	1982307	ENSG00000109685.19_NSD2 100 +
IP_1_peak						IP_2_peak
#chr	start	end	peakID			#chr	start	end	peakID
chr4	1974641	1974766	peak_p_chr4_4			chr4	1974643	1974768	peak_p_chr4_5

## Sheet: Figure 5F
Location information of NSD2	Location information of FTH1
chr11	61959617	61967734	ENSG00000167996.16_FTH1 100 -
IP_1_peak	IP_1_peak							IP_2_peak
#chr	start	end	peakID					#chr	start	end	peakID
chr11	61967421	61967616	peak_p_chr11_62					chr11	61967429	61967609	peak_p_chr11_54
chr11	61967310	61967625	peak_n_chr11_27					chr11	61964625	61964905	peak_n_chr11_22
chr11								chr11	61965367	61965522	peak_n_chr11_24
chr11								chr11	61967314	61967619	peak_n_chr11_25
chr11
chr11
chr11
chr11
chr11
