# Supplementary material for: Fascin actin-bundling protein 1 regulates non-small cell lung cancer progression by influencing the transcription and splicing of tumorigenesis-related genes
Source: PeerJ. 2023 Dec 5;11:e16526. doi: 10.7717/peerj.16526 (PMC10704988; doi:10.7717/peerj.16526)
Supplement: Supplemental Information 15 [file peerj-11-16526-s015.zip › raw measurements/Figure 6.xlsx]

## Sheet: Figure 6A
DEGs gene	peak_gene	olp_peak
FTLP14	GHET1	MAFK
MADCAM1	MAFK	CACNA1H
RP11-732A19.10	PPP1R12A-AS1	FTH1
LINC02288	SH3BP5-AS1	ULK1
PWP2	RP11-192H23.5	NOP53
CTB-129O4.1	ADH1C	EEF1D
NIPSNAP1	TEDC1	C8orf82
CCT8P1	LINC00667	EEF2
PLCB4	AC010524.2	MAFK
GUCY1A2	RP11-809N8.2	SNORD3A
ZNF436-AS1	RP11-48B3.5	NEAT1
LAMA4	KIAA1191	SRXN1
TIGD7	RP11-708J19.1	ABCC3
ABCE1	SP5	UCHL1
GHET1	CSAD	ATP2A2
RP11-274B21.2	FTH1	LAMA5
ANG	ULK1	SSR3
C20orf27	NOP53	MIR193BHG
TMEM81	EEF1D	RPS29
ADGRE2	C8orf82	RNA5SP74
KRTCAP3	EEF2	ABCC3
PDCL3P4	MAFK	BASP1
RP3-453A3.2	SNORD3A	CPLX2
PPP1R12A-AS1	NEAT1	NME4
SH3BP5-AS1	SRXN1	NME4
RP11-192H23.5	ABCC3	NEAT1
ADH1C	UCHL1	ABCC2
TEDC1	ATP2A2	ANKRD30BL
LINC00667	LAMA5	RNA5S7
PLEKHF1	SSR3	FTH1
RP13-516M14.2	MIR193BHG	EIF4A1
CFHR1	RPS29	LENG8
SBSN	RNA5SP74	RNVU1-7
MALAT1	ABCC3	MRTFA
ASS1	BASP1	ULK1
AC010524.2	CPLX2	CPLX2
RP11-809N8.2	NME4	ABCC3
RP11-48B3.5	NME4	SNHG20
KIAA1191	NEAT1	NSD2
RP11-708J19.1	ABCC2
SP5	ANKRD30BL
CSAD	RNA5S7
RP11-24M17.4	FTH1
RP11-396B14.2	EIF4A1
NTN5	LENG8
TLR5	RNVU1-7
RPUSD3	MRTFA
RSPH1	ULK1
PGF	CPLX2
RP11-68I18.10	ABCC3
RP11-500M8.7	SNHG20
SYTL3	NSD2
TSC22D3	TRIM29
SFRP4	NPM1P9
LINC01305	PGAM1P8
N4BP3	CTNNAL1
ATP6V0D1-DT	RP11-13J12.3
RP11-456N14.6	CTR9
B4GALT3	CACYBPP2
AP000577.2	PAPPA-AS1
DCDC1	FSCN1
TPT1-AS1	CTA-228A9.3
TRIM36	NHLRC1
CCT4	PLA2G4C
LRRC37A3	C4A
SRRM1	SCARF2
RP11-104O19.4	CCDC7
SCIRT	TVP23C
ARIH2OS	TVP23C
U73166.2	CDH19
C1QTNF3	ABCC6
RP4-550H1.7	HERC2P2
TXNIP	MORN3
RP11-138A9.2	ELOA-AS1
MIOX	PLD5
AOC3	HESX1
LRRC32	ALG1L9P
LINC02035	RP11-717A5.3
FAM166A	RP11-206L10.2
F11R	AC008088.4
AC007566.10	RP11-192H23.6
RASSF8-AS1	PAN3-AS1
TMSB15B	PER3
AKAP6	LINC00607
ASIC3	NSUN5P1
ZNF230	EMSLR
GJA3	TMOD1
CH507-154B10.2	ZNF559
RP11-248J18.3	RPS26P47
PTPRQ	GJA1
SGSM1	CTD-2528L19.6
JPH2	RP11-478H11.3-001
CACNG1	STRIP2
LINC00707	ADPGK
RP11-152N13.10	TM4SF19-DYNLT2B
GPRASP1	BTBD8
NREP	WWC2-AS2
SPTSSB	FAM153B
SNHG9	DAW1
HOXC13-AS	TBC1D8B
GREM1	KAZALD1
TSPAN7	MOB3B
P4HA1	MCM10
RP11-236L14.2	ITIH5
CCDC17	COL4A3
ZFP3	GSDMC
DERL2	IGFBP7-AS1
ITGA3	RP11-582J16.3
ZNF17	NR4A3
B4GALT5	FBLN7
MYOM2	LINC01588
P3H2	TMEM74B
BCRP3	CTD-2284J15.1
OSBPL5	JPX
ENOPH1	ZNF594
PCF11-AS1	RP11-565O12.1
CTD-2035E11.3	EFNA1
DAZAP2	KB-208E9.1
NPIPB11	PRICKLE3
PON1	RBP4
KLRA1P	RP11-312J18.6
CTD-2270P14.5	QRICH2
GOLGA6L9	GJB5
HOXB5	KLHL31
LINC02076	LINC01715
DPY19L2	CTC-490E21.11
CAMK2N2	CTC-573N18.1
AMY2B	RPF2
NF2	ZNF449
CRYBG2	LLGL1
SLC25A27	NPFF
C4BPA	AC016738.4
RP11-250B2.5	GTF3C2-AS1
CTD-3035K23.3	VPS9D1
GVQW3	GABRE
ABHD1	FIGN
RP11-704J17.5	SMAD1
FGFBP1	AL021546.6
KCNG3	H2AX
FN1	BICD2
PPP1R3E	GAREM1
RP1-138B7.8	TMEM220-AS1
ZNF618	RP11-63E9.1
C3orf38	RP11-84C13.2
CHRM3	KIRREL1-IT1
RP11-531A21.6	RP11-304C12.5
CFAP46	RP1-150O5.3
SMIM14	TTC23L-AS1
PAN2	MAP3K7CL
S100A9	SLC25A41
KPNA7	LINC02803
TRIM29	CHRNA10
NPM1P9	MBOAT1
PGAM1P8	UGT2B10
CTNNAL1	SEMA6C
RP11-13J12.3	CREBRF
CTR9	CLVS2
CACYBPP2	RP11-446N19.1
PAPPA-AS1	TUBB4B
FSCN1	ETFRF1
CTA-228A9.3	CILP2
NHLRC1	SLC16A1
PLA2G4C	SLC5A9
C4A	LENG8-AS1
SCARF2	TBC1D32
CCDC7	EXTL3-AS1
TVP23C	PDE7A
CDH19	RIN1
ABCC6	GNB5
HERC2P2	NT5DC3
MORN3	ETFBKMT
ELOA-AS1	CH17-189H20.1
PLD5	RP11-651L5.3
HESX1	UCHL1
ALG1L9P	ATP2A2
RP11-717A5.3	LAMA5
RP11-206L10.2	SSR3
AC008088.4	MIR193BHG
RP11-192H23.6	RPS29
PAN3-AS1	RNA5SP74
PER3	ABCC3
LINC00607	BASP1
NSUN5P1	CPLX2
EMSLR	NME4
TMOD1	NME4
IZUMO4	NEAT1
HABP4	ABCC2
GJB3	ANKRD30BL
AC000095.9	RNA5S7
PIM2	FTH1
MST1L	EIF4A1
BRMS1	LENG8
PTS	RNVU1-7
TTC34	MRTFA
RP11-981P6.1	ULK1
RP11-554A11.11	CPLX2
GET1-SH3BGR	ABCC3
LRRC26	SNHG20
UBE2Q1	NSD2
PYGM	S100A3
INHBC	RP11-277P12.6
LRRN2	TNFRSF25
PNPLA7	SLC24A4
VSTM4	RP4-622L5.7
TK2	RHBDL1
GGACT	PTGES2
PKD1L2	FRAT2
CCT8	GOLGA8B
CTC-337B15.3	NEAT1
KCND1	SLC25A25-AS1
DNAJC25-GNG10	ELN
MSC-AS1	SLC25A53
CTD-2008P7.1	RFESD
RP11-66B24.9	PRKAR2A-AS1
CATSPERG	ANKRD12
MTFP1	SESN3
LINC00886	HHLA3
CTC-479C5.10	ELOVL3
SLC22A20P	ZNF512B
MUC16	CLDN4
GPCPD1	C2orf92
DEF6	RP4-761J14.10
LL22NC03-2H8.5	MCAT
BTC	SEMA3G
TNFRSF9	ATP2B1-AS1
KIF9-AS1	RP11-161H23.9
CTB-89H12.4	RP11-388M20.6
ROS1	PRRT1
SCN8A	HECTD2
ZNF559	RP1-313I6.12
RPS26P47	LRRC59
GJA1	RP11-624M8.1
CTD-2528L19.6	ALX1
RP11-478H11.3-001	RP11-1109F11.3
STRIP2	DPEP1
ADPGK	KCNH1
TM4SF19-DYNLT2B	TOMM40
BTBD8	IRF2-DT
WWC2-AS2	CTD-2035E11.5
FAM153B	NAA15
DAW1	ZNF248
TBC1D8B	ZNF615
KAZALD1
MOB3B
MCM10
ITIH5
COL4A3
GSDMC
IGFBP7-AS1
RP11-582J16.3
NR4A3
FBLN7
LINC01588
TMEM74B
CTD-2284J15.1
JPX
ZNF594
RP11-565O12.1
EFNA1
KB-208E9.1
PRICKLE3
RBP4
RP11-312J18.6
QRICH2
GJB5
KLHL31
LINC01715
CTC-490E21.11
CTC-573N18.1
RPF2
ZNF449
LLGL1
NPFF
AC016738.4
GTF3C2-AS1
VPS9D1
GABRE
FIGN
SMAD1
AL021546.6
H2AX
BICD2
GAREM1
TMEM220-AS1
RP11-63E9.1
RP11-84C13.2
KIRREL1-IT1
RP11-304C12.5
RP1-150O5.3
TTC23L-AS1
MAP3K7CL
SLC25A41
LINC02803
CHRNA10
MBOAT1
UGT2B10
SEMA6C
CREBRF
CLVS2
RP11-446N19.1
TUBB4B
ETFRF1
CILP2
SLC16A1
SLC5A9
LENG8-AS1
TBC1D32
EXTL3-AS1
PDE7A
RIN1
GNB5
NT5DC3
ETFBKMT
CH17-189H20.1
RP11-651L5.3
SLC39A9
AC112229.1
CSRNP3
FAM43B
RP5-1120P11.6
RP11-404P21.3
NDUFA4L2
LINC00652
SMIM31
LMNTD2
RP11-681L4.4
RP13-1032I1.11
RIOX1
CTC-425O23.5
UCN
ZNF585A
TMEM45A
ELOVL6
ALPL
NR1I3
SMPX
C1QTNF1-AS1
SMTNL2
HRCT1
FAM131C
CTC-518P12.6
RP11-115D19.1
RP11-253M7.1
ZNF572
SLC6A16
RP11-174G6.5
MAPK10
HAUS6
RP11-317B17.5
LINC02806
LINC01460
RP1-56K13.3
AVPI1
LINC01719
ZKSCAN1
NBEA
CPT1B
LINC00653
ARNT
LINC01138
TM4SF5
PTRH1
LINC01833
FETUB
CITF22-92A6.2
ZNF511
CTD-2574D22.3
AC108676.1
LINC02043
CTB-129P6.11
ATP13A2
CTD-2515O10.5
RP11-46C24.7
KRT20
MAP6
LRRK2-DT
CREG2
FKBP7
RP11-164J13.1
ANGPT1
CTD-2314B22.1
RP11-299G20.2
AP1S3
KRT23
RP11-250B2.3
KRT6C
HSD17B3
DTNA
CATSPER1
RP11-645C24.5
MAP3K11
KCNMB4
AC018755.16
RMC1
STRC
PPA1
RP11-211G23.2
RP11-65B7.2
RBP1
NNT-AS1
RP11-159F24.2
RP11-886P16.10
AC115617.2
UNC13D
VASH2
F13B
RPS2P5
ARPIN-AP3S2
ZDHHC11
KIF17
NEURL3
SBK2
DHPS
SSC5D
UNC13A
H2AC12
RP11-517B11.4
YJEFN3
PLPPR1
NR2F1-AS1
RPL32P27
EGF
MIR100HG
UHRF1
UBE2C
RP4-539M6.22
LINC01238
UTP15
NOB1
RP11-286H14.4
PKD1P6
VDAC1P1
RP11-78O7.2
SLC24A1
KMO
NR2F1
VSIG10L-AS1
IRAK2
RP11-513M16.7
UPK1A-AS1
STING1
RP11-262P8.1
P2RY6
MYRF
OAF
CLTRN
SLFNL1-AS1
RAE1
CTD-2545G14.7
ZNF114-AS1
MYL9
SNAP25
RHPN1
NEIL1
MAP2
SEC14L2
COL4A5
CARMIL2
ERVK-28
GS1-166A23.2
RP11-705O3.3
RP11-262A16.1
PPP1R3C
MUC1
MTMR9LP
USP31
ISG20
LIMK1
RP11-274B21.12
RP4-816N1.7
RP11-102N12.3
RTCA-AS1
PDE9A
PRLR
RP11-161I2.1
IL6R
P2RY2
TNFRSF21
RGS5
RP4-669K10.8
ADCY10
ASGR1
UQCRC1
UGT2B11
C22orf46
TP63
HLA-DMB
ARAF
VCP
RP11-707M3.3
SHKBP1
ZNF773
MAP4K1
LMNB1
IGFBP5
NKPD1
MARCHF2
ADGRA1
RASL11A
CLHC1
GINS2
RPL37A-DT
RP11-305K5.1
EXOC3-AS1
PFN4
RP11-266L9.4
KCNH3
GHc-857G6.7
LINC01119
ICOSLG
KLF3
ZSWIM8-AS1
LAS1L
TGM2
RP11-254F7.2
EHD4
FA2H
ZFP28-DT
RP11-452L6.1
CCNY-AS1
EPHA2
RP11-403P17.5
TARID
CCN5
HMOX1
RP11-235E17.2
CEP83-DT
CTB-109A12.2
FER1L4
LINC00342
GTPBP6
H4C8
CIAPIN1
GPRC5A
IFIT1
IGFBP3
SUSD4
PADI1
MYBL2
LL22NC01-146D10.5
FGG
TRPV1
RP11-229P13.23
GBX2
RP11-440D17.3
SLC7A9
CPA4
GALNTL6
RP11-32C20.1
ZNF25
TMEM151A
RP11-373D17.4
LRGUK
SYT7
CHL1
GRIK2
RP11-394O4.3
TMEM14B-DT
RP11-624D20.3
PTK2B
GOLGA8N
ZNF227
CTD-2026K11.6
PA2G4
AC097724.3
SCNN1D
BTBD16
ACTG1P17
GPR27
MLXIPL
BCHE
INSL3
SCX
EHHADH
ADAM8
RBM26-AS1
STX2
YTHDF3
NIP7
VDAC1
COL4A4
CTD-2017F17.2
S100A3
RP11-277P12.6
TNFRSF25
SLC24A4
RP4-622L5.7
C2orf49-DT
NR4A2
PIGZ
KB-1184D12.1
ZNF527
ZNF37BP
RP11-159D12.2
POLDIP3
TFPI
UNC13B
TMEM130
TF
MYH3
FZR1
CXCL8
RP3-465N24.7
LIFR
FBXO36
ZNF234
STC1
N4BP2L2-IT2
XXbac-BPG157A10.21
WBP2
RPLP1P6
ITGA9-AS1
ZNF483
POLR3GL
SELENOP
VWCE
FANCC
GAS6-DT
RP11-1136L8.3
C3P1
COA4
SOX8
RP11-344N10.5
LGALS8-AS1
DHRS9
CDC26P1
RP11-408A13.4
RP11-600F24.7
SECISBP2
HCG27
ABCC8
ST3GAL3
ATP6V1E2
NXT2
TENT5A
ACTG1
RP11-274B21.3
ZDHHC8P1
RP1-206D15.6
RP11-152F13.10
ANXA8
RP11-1246C19.1
MAPK6
IL1RL1
RP11-810M2.2
LAG3
CDCP1
GJB2
STOML2
EBP
FOS
RP11-499E18.1
RRAGD
BMPER
NR2F2-AS1
RP11-430C7.5
LL0XNC01-246D9.1
EIF6
FGL1
TPI1P1
DMAC2L
NBPF11
LINC01004
CCDC146
ALDH1A3
AF011889.5
SAPCD1
CYP1A1
TEX261
TARBP2
SNHG14
ZBTB4
LL0XNC01-7P3.1
RBM14
CYP4F3
CCNB1
ASPH
ZNF160
ZNF571
RP11-545P7.9
RAB11FIP1
DNAAF1
CTD-2126E3.6
LINC00271
UGT2A3
IGFBP6
ZEB1-AS1
SNTB1
C2orf74
STIP1
RP11-752G15.7
IGFLR1
DARS2
AGGF1P2
TTC5
RP1-34B20.4
AC010761.6
RP4-657D16.3
EIF5A
CA8
BGLAP
ZNF680
AKR1B1
RP13-512J5.2
RPS2P55
SUMO2P17
ZNF331
LPAL2
HNF1A-AS1
MYH7B
SCN9A
RP11-291L22.9
KB-1440D3.13
ARRDC4
PSAPL1
RNA5SP483
HAS2
RP4-536B24.2
NMRAL2P
RP11-589P10.5
DNAJC12
CH507-9B2.5
AVIL
SEMA4A
KCNQ2
RP11-420C9.1
TEX15
AP5B1
CTC-308K20.1
G3BP2
LRRC29
RFC5
SYK
MUC5B
SUGT1-DT
FBXW10
LINC00923
CTD-2012K14.5
TMEM191A
EFNB2
ZNF224
ST8SIA4
IFNE
RP11-723O4.9
TTI2
SLC25A21-AS1
INTS6-AS1
MGAT4B
PILRA
KRT19
CTD-2506P8.6
KIAA1614
LMNTD2-AS1
RP5-1116H23.4
CETN4P
SYNJ2BP
RP11-379F4.4
VMA21
CES5AP1
RP11-77P6.2
GJD3
RP11-734K23.9
EIF5AP2
CPNE1
RAD51-AS1
GEMIN7
C3orf86
STYXL1
RP1-191J18.66
HRAT92
RP11-256B12.2
KLRC2
NLGN3
ENPEP
EDNRA
ADGRB1
PLXNA3
RP11-881M11.2
C1orf162
KDM4D
LINC01521
AC000068.10
E2F2
CGB5
ZNF593
ZNF551
SLC41A1
PRR5L
AC138430.4
BFAR
ABCC6P1
PACC1
COL11A2
BEST4
CTD-2184D3.6
PLSCR1
NPIPB6
SLC17A1
BCL6
RP11-3D4.3
CD72
RP11-498C9.4
ZNF573
GPD1
PRSS35
CCDC183
SPOCK2
AHSA2P
PLEKHG4B
LINC00467
DIO2
RP11-546J1.1
LINC00526
MFNG
CTD-3220F14.3
NOLC1
TMEM140
CFAP94
IP6K3
ZKSCAN2-DT
AMHR2
SPDL1
FCGBP
TUBAL3
ZNF141
CIRBP-AS1
GTF2IP12
NEK6
ZNF239
LINC02331
ZNF226
AC007191.4
IL34
MYO15A
RP11-657K20.3
PLBD1-AS1
HMGCLL1
KCNIP3
NR1H4
PCAT7
GJB1
GPRIN3
SELENOH
SCD
MEG3
RP1-151F17.2
AC104532.2
ATP2A1-AS1
ASGR2
PLCB1
ZNF76
CCR1
FBF1
PRG4
RP11-807C20.3
RP11-83M8.1
RP11-5O17.1
HEXA-AS1
RP11-758H9.2
HOXB4
GUCA1B
RPP21
RASGRP1
UBE2SP1
PABPC1L
APBB3
RP11-298P3.4
PHACTR2
LINC02551
LRP2BP
OSER1-DT
CTD-2297D10.2
RAET1K
RPH3A
LINC01876
RFPL3S
ANTKMT
ZNF652
RNU6-247P
FAM242C
PLIN1
KCNJ6
LOH12CR2
KRT81
CCDC134
NOL3
TCF24
RP11-214O1.2
MESD
CDH1
TGFB2
EIF5AL1
GSTA2
RP11-5A19.5
LINC02269
C10orf88B
RP11-727F15.13
SS18L1
DTD2
TIMM23B-AGAP6
ZNF189
UBE2N
BTNL9
ZNF192P1
GSDMB
RPS6KA4
ALDH8A1
SEC16B
FLJ16779
LINC01341
METAP1D
NOS2P2
DET1
PALMD
CTD-2020K17.3
LINC00973
BIRC3
GREM2
SWAP70
KLHL35
APOH
IL22RA1
IFRD2
OPN3
RP11-521L9.2
LMNB2
AC006946.16
RP11-77K12.9
RP11-154H23.3
MN1
RP11-522I20.3
CTC-471F3.5
GTF2IP20
ZNF112
CTC-344H19.4
RP1-27K12.2
RP4-555D20.4
PEF1
RP1-80N2.3
RP11-666A8.13
C16orf74
TMEM161B-AS1
CACFD1
PDCL3
ZNF284
UNC5CL
PPP1R32
FAM238C
EIF2AK3-DT
RP11-567M16.6
KLHL3
LINC02864
PAPPA
RP11-677M14.7
BOLA2B
AKAP1-DT
KRTAP3-1
SERPINA1
RP11-1017G21.6
RP5-1092A3.4
MAP2K2
FBLL1
DRC3
KCNJ15
TRIM21
KIF26B
ST20-MTHFS
LTA
RP11-407N17.5
ZNF33A
RPS26P11
ARSI
SH2D6
BACE2
HSPA6
A2M-AS1
MMP25-AS1
CDC25B
AGAP12P
CPN1
TMC3-AS1
LINC02615
RP11-468E2.12
LRP1B
RP11-147I3.1
ZNF717
NINJ2-AS1
RBAK
SAMD9
CTIF
LINC01409
KCNQ1
PPIEL
FKBP4
CTC-457L16.2
CSRP2
AHSG
NPW
RP11-422P24.11
RP11-102G14.1
LNCOC1
ALB
PCP2
WNT6
SLC25A18
PBLD
CCDC87
SLC35D1
ANKRD22
PCDHA13
RP11-474G23.3
RP11-196G11.2
TENT5C
GOLGA8A
DNAJC3-DT
MROH6
EIF5AP4
RP11-178H8.7
MIA
COMMD1
ARF3
ZNF329
SALL2
PCDHGC3
ADHFE1
RIMBP3
RP11-18H7.1
XXyac-YX65C7_A.2
THRB
IREB2
LMCD1-AS1
ITGB2
RP11-46F15.2
LINC01146
RP11-106D4.2
SNRPF
ALPK3
CCDC62
RP11-190A12.10
TBC1D9
SLAIN1
UCN2
POPDC2
RPS26
RBMS3
POLR2L
KATNB1
CD70
CFHR3
ZNF529
RP11-670E13.6
UGT1A10
ZNF783
AC159540.1
TOE1
AC079135.1
SAPCD2
ZGLP1
GANAB
CKMT1A
TBC1D3L
PPP1R14A
ZNF197
IRS2
MSH5-SAPCD1
TC2N
RP11-685M7.3
CDKN1A
LRRIQ1
SLC2A12
RP11-455J20.3
ADM2
ZNF229
AC004067.6
C2orf66
CCR10
PUSL1
FILIP1
CTD-2213F21.2
C2CD4A
RP11-488L18.10
RP11-203M5.8
SFN
PHOSPHO1
GPR37
SPX
LINC01238
MFSD4A
SERTAD2
DNAJB1
RP11-986E7.7
SDC2
CTA-223H9.9
MRTO4
AGBL2
TUBA4A
RP11-417L19.6
PCTP
TTLL3
CYP4F35P
NTMT1
ZNF583
CTD-2587M2.1
SEPTIN7-DT
AP000648.5
BUD23
TACR1
NHP2
SPACA6P-AS
RP11-499P20.2
LINC01465
LDLRAD4
SYNPO2L-AS1
RPL22L1
LINC02550
ZMYND15
PTGES
RSKR
RP11-130L8.2
RIMS4
GGT5
FLG-AS1
AC022007.5
NCMAP-DT
CDRT1
RP3-329A5.8
RP11-96O20.5
MFSD5
AC009262.2
RP11-1260E13.2
RP11-54C4.3
RP11-552F3.12
PPP1R15B
NTRK1
KRT87P
ZNF566
LINC00304
MCMDC2
ARF6
AC002044.1
CFI
LIFR-AS1
ARHGEF2-AS2
SPATA18
OCA2
RP11-609N14.4
CYP2D6
SPATA20
RP11-281P23.3
RP11-386G11.10
TRIOBP
THBS3-AS1
RP11-250B2.6
TDRD6
CATSPER2
CDK4
MIRLET7A1HG
SPACA6
ZNF542P
CTD-3035K23.7
AC074286.1
AL928654.7
LINC01152
LINC00884
RFPL2
RNASE4
TSPAN5
CCK
HMGA1
KCTD14
HHIP
KPNA5
ADAMTS15
HSD11B1
LIMS2
AP006222.1
ADH6
LY6K
RP11-16N11.2
ZNF558
ZNF548
HNMT
RPS6KL1
TSC22D1
RP11-490G2.2
CNTRL
SLC25A24
LLNLR-268E12.1
TNFRSF1B
MIAT
ADAT3
XXbac-BPG299F13.17
MAP2K5-DT
STPG3-AS1
FAM86HP
RP11-319E12.2
RP11-467D6.1
CASC15
GPC1
RP1-224A6.11
SWSAP1
UBXN6
COL24A1
GLMP
RP11-181L23.11
MCM7
CYP2D7
UPK1A
RP11-1277A3.1
RP4-694B14.8
RP11-1391J7.1
POU5F1
GABPB1-AS1
NRAD1
RP11-749I16.3
FMO5
PUDP
SCN5A
HPRT1
SNHG17
PANX2
GPD2
OTOP2
SETBP1-DT
RP11-415F23.4
LL22NC03-N14H11.1
PSME3
CCDC18-AS1
STK31
CCER2
PURPL
STAG3
RP11-17G11.2
FAM83E
HYOU1
OASL
ZNF418
COLCA2
TMEM9B
TPD52L1
IL11
CRH
RP11-187C18.3
LCN12
RUFY1-AS1
FICD
RP11-284E5.1
CXCL17
STRADB
RB1
PELI2
TMEM9B-AS1
C11orf86
HOXB-AS1
RP5-991G20.2
LPAR5
CTD-2587H24.10
SORD
RAB11FIP1P1
BCYRN1
SIRPA
PLAUR
ZNF33B
GEMIN7-AS1
RP3-395C13.1
ZNF765
FAM167A
EPDR1
MAP10
SRRM2-AS1
ITPKA
RP3-508I15.22
CORO1A
PRKXP1
PTCH2
ZNF420
CLDN2
TBC1D8-AS1
FTX
COX4I1
DGCR11
SFXN1
UBE2S
KRT6A
PDGFC
F13A1
ATP2A1
CADM2
ZNF891
SNCAIP
RP1-30M3.6
ERVK9-11
RP4-777O23.3
PGLS-DT
HR
LCTL
SCGB2B2
RP11-510C10.2
HERPUD2-AS1
BMP7
ALDH6A1
RP11-120D5.1
OBSCN
ZNF266
MST1P2
RP11-43N16.4
VPS18
DIAPH1
RP11-793J2.1
LINC01948
ATG101
EIF4E2
IGSF1
PLA2G6
MESP1
RND1
RBFOX3
RFX3
IFNLR1
RP11-837J7.3
ZNF567
RP11-124O5.2
CCT7
RP5-984P4.6
VCAN-AS1
ZNF624
RP11-384P7.10
SLC1A4
GMPR
AJ006998.2
CUTALP
LINC02541
RP11-392A14.9
LINC02476
RP11-249O6.2
SPATA25
ZNF84
ITGB6
AADAC
NR1D2
RP11-304L19.11
LY6G5B
SLC12A8
RP11-834C11.10
AC003005.4
CTD-2649C14.2
PRSS27
KLC4
RAB4B
CTD-2260A17.1
RP11-81A1.6
C8orf33
CHGB
RPS2
EMILIN1
SLC23A1
RP11-58O9.2
SGMS1-AS1
SERPINI1
SUZ12
RP13-39P12.3
TTR
PSMC1P10
RP5-972B16.2
CDCA5
EIF1B-AS1
ZSCAN18
APEX2
CCDC15
RP1-228H13.5
LMOD1
TIMP2
TMEM132A
STAM-AS1
INTS13
C9orf153
RP11-707P17.2
IGDCC4
SERPINA10
RASAL2-AS1
PRSS53
TRIM66
TMEM175
POLR2E
CHCHD3
CD68
SALL1
NIPSNAP3B
MAGI2
AGO4
RP13-516M14.1
LIPC
PADI2
CTC-260F20.3
RP5-827C21.6
ACTR2
ADGRE1
ADA
LINC00926
EGILA
MTFMT
HSD17B7P2
GTF2IP7
RP11-96C23.5
LUNAR1
ZNF396
RP11-30K9.6
DOC2B
LINC01347
WNT7B
AGAP6
AFP
GABRD
ERVK13-1
ALDH1L1
CFH
RGS3
SOX6
CFAP70
CRACR2A
TAF1A-AS1
CTD-2196E14.6
UBAP1L
ARPC4-TTLL3
TNNT2
CAND2
RP11-156K13.2
SLC44A3-AS1
CTD-2619J13.8
S100A8
KRT7
RP11-227D13.1
RP11-212P7.2
SCG5
SLAMF7
GUCY2EP
GLRX3
DLGAP1-AS2
MAFA-AS1
KLKB1
C5
CLSTN3
OVOL3
CALHM3
ZBED3-AS1
BCRP3
CD160
HMGB3P22
RP5-1047A19.16
GSG1
GK5
PSMB7
ZFP14
MFSD12
SP6
AC073333.8
KRT14
NFATC4
RP11-455O6.5
H2BC15
CDC26
RP5-965G21.4
SESN1
TAFA2
NFIA
STARD4-AS1
NLRC3
RP11-223I10.1
HOXB2
RP11-299M14.2
RP11-157G21.2
SKP2
CPEB1-AS1
NECAB2
ZNF467
FAM210B
BATF2
PROCA1
ISM1
SDHAP3
RP11-403P17.3
LRP4-AS1
DNAH1
H4C9
CTDNEP1
TP53AIP1
RP11-589M4.1
NHLH1
POM121L9P
FOSL1
RP11-57G10.8
AQP7
KCNIP2
KB-1742H10.3
ZNF593OS
SEMA3E
CA2
CTC-459F4.9
BCAN-AS1
ANKRD29
RP11-421L21.3
AIFM3
G3BP1
GOLGB1
CDC45
SLC2A11
PPIAP30
RP11-462D18.4
HERC2P9
BVES
HLF
LINC01359
GTF2IP13
KRT15
ZNF181
ADCY5
TTC6
SBK3
HOXB3
FGFR3
CCDC32
ERVMER34-1
AC005740.6
ACSF2
IKBKE
PSLNR
CTD-3074O7.11
LZIC
RP11-809O17.1
BAX
FAM47E
GEMIN4
RP11-493E12.3
ANO1
CHST1
PKD2
TXNDC5
USP51
RP11-111A22.1
RP1-102E24.8
OGFR
ZNF594-DT
RP1-37E16.12
RP11-79N23.1
TPSG1
AC009303.2
TMEM106A
FAM229A
ARMC12
RP11-323N12.6
DOK3
SSU72
CDH17
RP11-774O3.3
TAX1BP3
COL27A1
ZNF252P
TNS1
F10
DPY19L1
H2BC5
ZNF589
XKR9
LINC01376
GALNT3
PKD1L1
CDNF
RP11-747H7.3
DICER1-AS1
PIP4K2C
RP11-359B12.2
CA9
GTF3C5
SPON2
TDP1
CBLB
RP11-110G21.1
NDUFA2
MOB1A
SPEF2
LINC02606
POLI
MPLKIP
RP11-64D22.1
RNF41
TNFSF14
GOLGA6L5P
RAB7B
RP11-20F24.2
SCNN1B
CDC42SE1
RFTN2
ZNF155
FAM95C
SLC44A5
AGAP9
ZNF300
FRK
ZNF470-DT
RAD51
ITGA10
HYPK
TRIM67
LPP
LAT
CTB-79E8.3
LINC00993
FGD2
IL21R-AS1
SH3PXD2A
CDKL3
MANCR
TMEM129
SLC45A3
TAGLN2
FRY
HPX
CCR7
RP11-603J24.9
MROH3P
CAPG
CTD-3025N20.3
GYS2
MUC20
SVEP1
MUC5AC
CTC-277H1.7
ARL13B
FZD9
CCBE1
ZNF470
RP11-334A14.8
PILRB
RP1-257A7.4
PRKX
RP11-348N5.7
GNG4
RP1-278C19.8
LBP
EXOSC6
LHX4
SAMD5
TMEM241
ZNF731P
GRWD1
AC004156.3
ZNF546
BCL2L15
LINC00862
RP11-134G8.7
EMG1
TMEM198B
KB-1995A5.5
TSC22D1-AS1
RP5-968P14.2
MARCKS
MSH5
RP11-806O11.1
RP11-861E21.1
LINC00894
COSMOC
CFL1P1
SLCO4A1
TNFRSF10B
ERAS
PTPRCAP
RP11-274B21.4
SLC39A14
TNXB
SAMD13
RP11-186B7.4
STEAP3
MSRB3
GPR137C
ALOXE3
RAB39B
LINC01515
IGHG1
C1RL
MYD88
RP3-402G11.27
CARD14
SLC8A1-AS1
RP4-738P15.7
CDK5RAP3
NNMT
LINC02535
ALDOC
CERS6-AS1
NKTR
CAPN15
RP11-241K3.5
AZU1
CCNA1
RP11-295P9.12
PDE6A
RP11-696N14.1
PLPP3
HERC2P7
LUCAT1
LINC01942
RP11-323N12.5
GPX1
KREMEN1
MTLN
RP11-359E3.4
ANKRD39
ZNF404
KCNG1
LSMEM2
MASP2
EDN2
AC003002.6
RP11-76C10.6
ZNF304
LINC00174
CFAP20
RAET1G
PADI3
RP11-268J15.6
GSAP
SLC27A3
TBL3
SPTBN5
RP11-225B17.2
SEC31B
SCAF1
MIR503HG
NKX2-8
DRG1
CAPN10-DT
EYS
SFI1
FAM78A
RNU6-322P
RP11-139E5.1
CHAC2
RP11-894P9.1
ATP5F1D
RASD1
RP11-229P13.22
WNK4
CDRT4
ZNF251
DNHD1
LENG8
SCUBE2
CRKL
IL32
NPEPL1
SPRR2E
AC005154.7
TRIM47
PEAR1
RP11-1020A11.3
CATSPERB
ADAMTS6
SPNS2
RP11-440L14.1
RP5-1111F22.1
RP11-517I3.2
CILP
MYCBPAP
SPOCK3
LINC01176
CHST4
RPTOR
AP000344.4
RP11-326C3.12
RPIA
AKR7L
ZNF875
HMGCL
BASP1-AS1
DPY19L2P2
DPF1
RP11-244H3.5
RP4-564F22.5
AP000331.1
ECHDC2
RP11-346I3.5
MCM6
SORBS3
NOCT
TFEC
USP2
PLS3-AS1
EIF3CL
ACRBP
AC084219.4
STRCP1
RP11-24C3.2
CARF
UBE2Q1-AS1
GRIP1
ZNF230-DT
ZNF211
TARS1
PCMTD1
SUSD5
KHSRP
SUFU
ZNF516-DT
SETBP1
H2BC4
BACH2
OSBP2
C17orf107
MACROD2
ZNF268
RP11-96D1.10
SMYD5
EPCAM-DT
KRT13
SCAMP2
WDR97
THBS3
CTD-2017D11.2
HPS6
TMCC2
KRT16
TGFBI
AC083843.4
RP11-219A15.1
RNF139-AS1
AGER
RP11-256B12.1
DDB2
NAXE
RP11-304L19.13
COLCA1
TEX41
PDC-AS1
RP11-576O3.1
PCDHGB4
LINC02604
CFAP44
LA16c-349E10.1
TAS2R4
NDUFS5
KRT86
REM2
RP11-599J14.2
CCN3
RP11-589M4.5
CXCL1
PLGLB1
ATG16L2
ALYREF
RP11-166O4.6
RP11-98D18.17
RP11-572O6.1
MAPKAPK2
FBXO28
FABP5P7
AC004057.1
WEE2-AS1
SAPCD1-AS1
RP11-526I2.5
FAM230C
SP2-AS1
ATG4D
PDE3A
GJB4
LINC02804
AIF1L
LINC02381
ADGRG1
CTD-2587H24.4
FOXD4L1
C14orf119
ZCCHC3
HCAR2
RP11-498C9.3
STX3
RP11-94C24.8
ZNF566-AS1
GPR78
EPB41L4A-DT
NCEH1
PSMB9
UBE2SP2
MICAL1
GAD1
AC007319.1
RP11-381K20.2
ASPHD2
DHRS11
PTPRO
ZNF860
NFKB2
PSPC1
IL31RA
LYG1
HAPLN2
RP11-392E22.8
APH1B
RP11-498C9.15
PJVK
ZNF704
RTEL1-TNFRSF6B
CABP1
THRIL
TSPAN15
TTLL1
RP11-7O11.9
HAL
MPDU1
ZNF585B
CA12
TUBAP2
H3C6
FST
ZMAT4
OTULIN-DT
SLC39A1
CTA-150C2.22
RNF207
NAPSA
OSCAR
RP11-57A1.1
KCTD2
CEP290
ROCK1P1
C1S
RP11-261C10.7
CTB-32O4.3
ZNF350
MYO15B
RABGGTA
LYRM9
FAM106A
LY6G5C
RP11-532L16.3
COBLL1
DLX2
IMPACT
GAL
B3GNT3
FRMD5
CTSK
KLHL24
SMARCE1P6
TMC7
FAM71F2
FAM222A
HOXA11
GAA
CTD-2636A23.2
SPPL2B
CACNG8
RP11-331F4.5
ODAD4
RP11-332J15.4
RP11-706P11.2
DPP4
ZNF606
FMNL1-DT
ZNF805
PRELID2
VGF
RP11-1100L3.7
PDE7B
INSYN2B
AGBL3
SLC9A3-AS1
PAQR6
CRISPLD2
STARD7
AURKA
PPIF
LINC01569
AGMO
RP11-680F8.3
RNF112
ARID3A
TUBA5P
RBM12
PRAM1
RP11-15A1.8
TMEM44-AS1
MLXIP
ITIH4
XXbac-BPG116M5.17
ZNF10
ELOVL7
RP11-394I13.2
USP5
SUGT1P4-STRA6LP-CCDC180
LINC00513
NCMAP
THSD7A
SERTAD1
PLXND1
SLC2A14
GNRH1
ALPP
LBH
CBS
[truncated: 852 more rows]

## Sheet: Figure6B
Symbol	Mean	SE	Sample	Type		KRT7
ACTG1	1023.96	7.57338	NC	RNASeq		sample ID	Sample Name	Ct	Ct ref	Ct mean	△ct(-)		2-△ct	2-△△ct	Sd	RQ1
ACTG1	411.327	18.7948	siFSCN1	RNASeq		1	NC-1	17.2232	16.0266	16.1096	-1.1136	2	0.462139	0.940182	0.0585057	1	0.491542
KRT7	500.79	4.63308	NC	RNASeq				17.0541	16.2497		-0.944504		0.519608	1.0571
KRT7	246.613	8.12706	siFSCN1	RNASeq				17.1303	16.0524		-1.0207		0.492878	1.00272
PDE3A	1.10667	0.02848	NC	RNASeq		2	NC-2	17.4924	16.269	16.3687	-1.12377		0.458892	0.933576	0.0231079	0.906923	0.445791
PDE3A	4.14667	0.110202	siFSCN1	RNASeq				17.5538	16.428		-1.18514		0.439781	0.894698
								17.5574	16.409		-1.1887		0.438699	0.892497
						3	NC-3	16.9561	15.9109	15.9278	-1.0283		0.490286	0.997445	0.00557978	0.999535	0.491313
								16.9592	15.8807		-1.03141		0.489232	0.995302
								16.944	15.9918		-1.01619		0.494421	1.00586
						4	SI-1	17.7732	16.5243	16.3548	-1.41838		0.374131	0.761138	0.0156723	0.745723	0.366554
								17.8017	16.3203		-1.44693		0.366801	0.746224
								17.8338	16.2198		-1.47903		0.35873	0.729806
						5	SI-2	17.9713	16.5485	16.5383	-1.433		0.37036	0.753466	0.00938476	0.762704	0.374901
								17.9358	16.4966		-1.39751		0.379583	0.772229
								17.9543	16.5698		-1.41596		0.37476	0.762417
						6	SI-3	18.2264	16.1122	16.2567	-1.96971		0.255305	0.519395	0.0676246	0.561294	0.275899
								17.9268	16.359		-1.67003		0.314247	0.639308
								18.2105	16.299		-1.95374		0.258146	0.525177
						PDE3A
						sample ID	Sample Name	Ct	Ct ref	Ct mean	△ct(-)		2-△ct	2-△△ct	Sd	RQ1
						1	NC-1	23.9327	16.0266	16.1096	-7.82318	2	0.00441559	0.928759	0.0620733	1	0.00475429
								23.7852	16.2497		-7.6756		0.00489118	1.02879
								23.7661	16.0524		-7.65658		0.0049561	1.04245
						2	NC-2	24.1595	16.269	16.3687	-7.79085		0.00451566	0.949808	0.0348847	0.910337	0.004328
								24.2637	16.428		-7.89502		0.00420108	0.883641
								24.2411	16.409		-7.87247		0.00426726	0.897561
						3	NC-3	23.3902	15.9109	15.9278	-7.46241		0.00567009	1.19263	0.0796509	1.19041	0.00565956
								23.3008	15.8807		-7.37294		0.00603286	1.26893
								23.4942	15.9918		-7.56642		0.00527572	1.10968
						4	SI-1	21.4042	16.5243	16.3548	-5.04939		0.0301984	6.35182	0.195282	6.54823	0.0311322
								21.3597	16.3203		-5.00494		0.0311431	6.55053
								21.3181	16.2198		-4.9633		0.0320551	6.74236
						5	SI-2	21.4228	16.5485	16.5383	-4.88446		0.0338556	7.12108	0.160959	6.95728	0.0330769
								21.4576	16.4966		-4.91924		0.0330492	6.95145
								21.4895	16.5698		-4.95117		0.0323259	6.79932
						6	SI-3	21.3706	16.1122	16.2567	-5.11383		0.028879	6.07431	0.28028	5.7741	0.0274518
								21.4551	16.359		-5.19835		0.0272359	5.7287
								21.5088	16.299		-5.25207		0.0262403	5.5193
						ACTG1
						sample ID	Sample Name	Ct	Ct ref	Ct mean	△ct(-)		2-△ct	2-△△ct	Sd	RQ1
						1	NC-1	15.8871	16.0266	16.1096	0.222445	2	1.16671	0.928141	0.0622813	1	1.25704
								15.7252	16.2497		0.384408		1.30532	1.03841
								15.7321	16.0524		0.377493		1.29908	1.03345
						2	NC-2	15.9768	16.269	16.3687	0.391854		1.31208	1.04379	0.0179983	1.03019	1.29499
								15.9862	16.428		0.382458		1.30356	1.03701
								16.0246	16.409		0.344071		1.26933	1.00978
						3	NC-3	15.3923	15.9109	15.9278	0.535488		1.44943	1.15305	0.0205098	1.16282	1.46171
								15.3512	15.8807		0.576601		1.49133	1.18639
								15.3974	15.9918		0.530425		1.44436	1.14901
						4	SI-1	16.8094	16.5243	16.3548	-0.454615		0.729705	0.580495	0.0410595	0.613877	0.771667
								16.7583	16.3203		-0.40355		0.755996	0.60141
								16.6248	16.2198		-0.270035		0.829299	0.659725
						5	SI-2	16.7248	16.5485	16.5383	-0.186506		0.878732	0.699049	0.0438857	0.653251	0.821162
								16.8317	16.4966		-0.293374		0.815991	0.649138
								16.9177	16.5698		-0.379388		0.768764	0.611567
						6	SI-3	16.6814	16.1122	16.2567	-0.424661		0.745014	0.592674	0.0367711	0.588189	0.739376
								16.6105	16.359		-0.353797		0.782522	0.622512
								16.7908	16.299		-0.534091		0.690594	0.549381

## Sheet: Figure6C
Location information of PDE3A
chr12	20368436	20688683	ENSG00000172572.7_PDE3A 100 +
IP_1_peak								IP_2_peak
#chr	start	end	peakID					#chr	start	end	peakID
chr12	20384697	20384897	peak_p_chr12_27					chr12	20551425	20551580	peak_p_chr12_18

## Sheet: Figure6D
Location information of ACTG1
chr17	81509312	81523947	ENSG00000184009.13_ACTG1 100 -
IP_1_peak								IP_2_peak
#chr	start	end	peakID					#chr	start	end	peakID
								chr17	77089315	77089495	peak_p_chr17_121
								chr17	77402261	77402696	peak_p_chr17_122
								chr17	77499303	77499698	peak_p_chr17_123

## Sheet: Figure6E
Location information of KRT7
chr12	52232419	52252286	ENSG00000135480.16_KRT7 100 +
IP_1_peak						IP_2_peak
#chr	start	end	peakID			#chr	start	end	peakID
chr12	52242607	52243142	peak_p_chr12_39			chr12	52286127	52286497	peak_n_chr12_12
chr12	52243218	52243488	peak_p_chr12_40
chr12	52244351	52244906	peak_p_chr12_41
