# Supplementary material for: Fascin actin-bundling protein 1 regulates non-small cell lung cancer progression by influencing the transcription and splicing of tumorigenesis-related genes
Source: PeerJ. 2023 Dec 5;11:e16526. doi: 10.7717/peerj.16526 (PMC10704988; doi:10.7717/peerj.16526)
Supplement: Supplemental Information 15 [file peerj-11-16526-s015.zip › raw measurements/Figure 7.xlsx]

## Sheet: Figure7A
peak_gene		RAS			RAS_olp_peak_gene
MYBBP1A		SEC31A			SRC
SLC7A5		EMP3			NAA60
RBMS1		CASC9			HR
C8orf82		SLC12A5			NT5C3B
PDXK		LINC00857			NT5C2
VCP		ECHDC1			USF2
TBC1D5		FXYD2			SRRM2
SOX12		DGKD			CHASERR
SNORA54		RIC3			MAP2K2
DDIT4		RP11-115J16.1			SEPTIN9
CIC		KIFC3			TACC2
NPY4R		NSUN5P2			MPRIP
SH3BP4		TVP23B			FLNB
RNU2-1		SYNCRIP			STAG3L5P-PVRIG2P-PILRB
5S_rRNA		C7orf50			ALDH3B1
AKR1B1		FCHSD1			NME4
NGEF		SHISA5			ACCS
SNORA37		DTNB			SNRNP70
GOLGA3		RNF167			RPL8
TMEM184A		USP39			ABCC2
INF2		PISD			EIF5A
LINC-PINT		MIB2			GABRE
UCHL1		PFN2			PYCR1
RHOQ		MGAT1			DMPK
BCL2L1		EEF1AKMT3			SMARCC2
RPL28		ALG13			PRRC2B
GRIN2D		BZW2			SPACA6
COL7A1		SEC16A			ABCC3
JUND		CHKB-DT			PACS2
ULK1		DDX19B			NPM1
ITPRID2		NR2F1-AS1			RBCK1
TNS4		ATRAID			PVT1
PGD		EIF2B3			RBM3
ANKRD30BL		PGLS-DT			PILRB
RP11-536G4.2		COQ6			NCOR2
SNORD3B-2		MRTFB			PKM
TMEM131		C19orf12			MAPK8IP3
RPS16		PEF1			MLPH
SLCO5A1		CD2BP2-DT			NUCB1
LRP10		CBWD1			MRPL3
WDR33		CLN3			TSPAN4
MIR31HG		TCOF1			ATN1
PLEC		SRP9			UGDH
HSPB1		PMPCB			ZNF580
TNS3		FAM241B			FANCC
KRT81		PMS2P5			RPLP0
ZNF219		PHB			DNM1
SLC12A7		SRSF4			TPM1
NOP53		C19orf53			RBPMS
RPS27		SMAD5			LIF
MIR3648-2		AARSD1			KRT7
C19orf48		LINC00993			FMNL1-DT
RP11-440L14.1		DMKN			UBAP2L
ZNF598		TCTN2			SLC25A29
GDF15		COPS7A			VIM
ADGRG1		MIEF1			RPL37A
SLC16A5		VPS29			MRTFA
CCDC57		MRPL51			EEF1D
MIR193BHG		CRYBB2P1			HFM1
SLC52A2		INPP5E			PON2
AMOTL2		BIRC6			ERF
FTX		NPR1			ASB16-AS1
TRMT1L		SYNGR2			ATXN2L
SMAD3		ACOT8			NIBAN2
RNA5-8SN3		RAD51C			ANKRD11
MIR3648-1		LINC01186			RPL18
SNHG20		MYL12A			RPS14
ADAM9		RBM4			IGFL2-AS1
STX1A		MCEE			NSD2
FSCN1		SAFB2			SLC39A1
PYGB		CDK5RAP1			SNORC
TXNRD1		E2F6			AAMDC
MAPKAPK2		DHRS9
BOP1		ADIPOR1
MAGT1		HYAL3
SRXN1		PTBP1
EIF4A1		TMEM254
SLC1A5		SEMA4B
SSR3		PLK1
DCBLD2		REPS1
TMEM259		ARMC8
PNRC1		BIN1
RNA5S10		USP53
BSG		LDB1
DANT2		FAM200B
MIRLET7BHG		SDHAF2
LENG8		IQCH-AS1
NINL		CCDC74A
RNA5S13		RP11-6N17.9
RPL4		PQBP1
FASN		TBC1D22A
YWHAZ		TRA2A
LINC02453		TAF1D
RP11-274H24.2		OLMALINC
LAMA5		STAT6
AGFG1		NEDD8-MDP1
BASP1		TBCD
MIR663AHG		RERE
SNHG11		MIR99AHG
OAZ1		SAT1
U2		METTL17
TRIM28		NDUFAF5
AC004980.7		ZNF664
RNU6ATAC		PROSER2
SYVN1		POLR2J3
SCARNA21		EFCAB2
MAFK		ATP5F1C
PTPRD		SUGP2
		HNRNPC
RNA5-8SN1		ARHGAP1
RPL31		AURKB
TGFB1		SLC17A5
GNA13		DBNL
TPT1		DVL2
RPL13		SLC5A6
ATF4		TBC1D22B
TRNP1		URGCP-MRPS24
SLC29A2		LMCD1
PDAP1		ZNF467
RNA5S7		RPGRIP1L
RPS11		IL18
HMGA1		SLC38A9
MIR22HG		ARHGAP8
RPS29		PRORSD1P
FBXO17		E4F1
TCIRG1		FGL1
5_8S_rRNA		SPNS1
GCLM		UBE2I
RPS2		FBXL12
ADAR		MCRS1
NEAT1		ILK
RNA5S8		TBX2-AS1
LRFN4		PPM1H
TMEM41B		ZNF232
FTL		MYL6
AJUBA		FAM174C
ACTG1		PXMP2
ZNF512B		ERGIC1
CREBBP		SPP1
EIF4B		RPL23AP7
CH507-528H12.1		RPL14
TCEA2		TMEM39B
TNKS1BP1		PTPRM
PTMS		GATD1
MAP3K14		ZNF512
ENAH		STRA6
RTEL1-TNFRSF6B		MAN1B1
AHSA2P		MROH6
RNU11		CHAC2
LARP1		PPFIBP2
CAMK2N1		PPP5C
RNA5S11		MEF2D
KDELR1		DAB2
PFN1		TTC9C
ATP2A2		IP6K2
CH507-513H4.1		NSUN5P1
PABPN1		ZBTB8OS
MYO15B		PTPN13
MUC5B		LSM5
COL18A1		ATP5MK
FAM102A		SNHG8
TERC		ECD
ZNF581		LRRC45
GRAMD1A		N4BP2L2
TLE5		SP100
HDAC4		SEPTIN10
EEF2		SGTA
NUP93		GUSBP11
CH17-360D5.2		POLG
SNORD3A		COMTD1
RP11-160E2.6		VKORC1
PCGF3		TMEM106C
PDE3A		TTI2
CLCN7		LINC00963
LASP1		ANKRD10
CCT6A		ZFAND2A
IRAK1		RPH3AL
CNTN1		RP11-706O15.1
RN7SL2		RPP40
KIF1C		TNFAIP2
RNVU1-7		IFNGR2
MAZ		MELTF
PDE4D		CD58
NUMA1		BTG3
BTBD11		ITGB1BP1
RPL13A		IFT52
CACNA1H		THOC5
HKDC1		RNPEP
LMNA		MSTO2P
RNA5S6		ZNF71
MSL1		HSPA9
RABAC1		MACROH2A1
EEF1A1		ENTPD6
DDX17		ZNF302
INHBB		CPNE7
F7		PPP1R35
CTSD		TBCB
SNORA80B		CD151
CPLX2		ALDH4A1
RNA5-8SN2		TMEM54
FTH1		SLC25A37
CLCF1		TRAK1
CCDC200		SP110
SET		RP11-295G20.2
CTBP1		ARFGEF1
RNA5SP74		MYL12B
SUPT5H		LINC02864
MYO1C		EYA4
KCTD15		CHEK2
RNA5S12		SGSM2
		AADAT
		BMERB1
		PTRH2
		MRPL2
		HPS1
		MAPKAPK3
		PSMA3-AS1
		CMTM3
		PPARG
		UBE2F
		RHOBTB1
		PRDX5
		HDGFL2
		MAGED2
		TCTN1
		RP11-445H22.5
		TARID
		EOLA2
		FAM86EP
		NR1H4
		PLD5
		TATDN1
		TMEM126B
		TMEM251
		OGG1
		ADAM15
		CBWD2
		AC024560.3
		SNRPG
		NFKB2
		ATRIP
		HEMK1
		MAN2A2
		SUFU
		PRPSAP1
		TMX2
		FAM3A
		RP11-380O24.1
		AHI1
		WDR73
		NAT9
		CNN3-DT
		WDR18
		LHFPL2
		NDEL1
		UGP2
		COA8
		CORO6
		ARF3
		KIAA1217
		GTF3C2
		HGSNAT
		FGFR1
		CIBAR1
		CAST
		ACYP1
		FANCA
		TGFBI
		HCN3
		PRR5-ARHGAP8
		GGT1
		TIMM9
		CHURC1-FNTB
		PSIP1
		DOCK7
		XRCC2
		PHF14
		DRAM1
		ZFR
		ZNF638
		CTD-2010I16.2
		AC113189.5
		NECTIN1
		RP11-96H19.1
		MARK3
		MAP2
		TMEM218
		RP11-831H9.11
		GUCD1
		SLC25A14
		SETD9
		GOSR2
		PRR5
		TTLL5
		PI4KB
		MFF
		MKNK1
		TMEM105
		EEF1E1-BLOC1S5
		LCMT1
		GRK6
		UBA52
		SAMD4B
		RPS6KB2
		C11orf80
		PPP4R3B
		CDC16
		EVA1A-AS
		RNASE4
		LYPLAL1
		AC002116.8
		WDR4
		MBNL1
		CBWD5
		PFKP
		ACAT1
		APLP2
		SLC41A1
		ACBD4
		RP11-196G11.1
		DEPDC1B
		ITGB4
		SHFL
		ATP5PF
		SUPT20H
		PMM2
		SLC50A1
		ATXN1
		CFAP300
		RPN2
		RNLS
		CEP70
		AFMID
		PATL1
		PIGQ
		EIF4G2
		GLUD1P3
		MGAT5
		EVA1A
		CCDC150
		CSTF1
		PPIH
		RPL26
		ERCC8
		FHL2
		CTPS1
		HGD
		PSME3IP1
		TBX18
		COMMD6
		GS1-124K5.12
		KLHDC10
		RAB4A
		SERPINH1
		RECQL5
		LINC01278
		PATZ1
		NIF3L1
		DHX16
		IQSEC2
		SUB1
		DHRS12
		ITGB1
		NDUFC1
		APTX
		TMEM214
		EXOC6
		METTL9
		TP73-AS1
		HERC4
		RP13-582O9.6
		SMG7
		PCBP4
		BTN3A2
		PTTG1
		FAM95C
		PTS
		THSD4
		NDUFS8
		AL135749.6
		ALDH3A1
		TAF6
		FAM118B
		FBXL17
		OGFOD2
		SP2-AS1
		MASTL
		TRIM3
		NAGK
		DPP7
		PLA2G6
		PNPO
		SLC29A1
		ZNF362
		FBLIM1
		BTBD10
		VPS35L
		PACS1
		ATG7
		DPY19L2
		CROCCP2
		SLC9A3R2
		MTMR3
		SUMF2
		CMC2
		CKLF
		UBB
		SENP3
		PIH1D1
		ATXN7L3
		RABGEF1
		DNM2
		SNHG6
		DNAJC7
		CHAF1B
		THEM4
		RP11-80H5.2
		RP11-314O13.2
		KLC1
		RBM14-RBM4
		OARD1
		ZNF749
		SPG7
		DIABLO
		FCGRT
		DCAF17
		UFD1
		ACAD10
		RPL23AP82
		MOB4
		TMEM150A
		ABCA11P
		PSORS1C1
		SHLD1
		RANBP10
		CENPH
		KAT5
		TMEM209
		RAP1A
		FOXA2
		AP4B1
		CUL5
		PHC1
		SNHG14
		NECTIN2
		PLEKHA6
		MRPL33
		FAM50A
		MRPL9
		NCALD
		PRKRA
		PIGL
		RFESD
		TMEM179B
		AKT1
		ZBED3
		ZFYVE27
		PXN-AS1
		TERF1
		SMG5
		PIEZO1
		MORF4L2
		FGFR4
		HNRNPF
		NAB2
		REEP4
		SLC25A38
		GPS1
		VSTM2L
		SLCO3A1
		GNAL
		HMGN1
		GLT8D1
		ZNF618
		POP5
		KYNU
		SLC23A1
		POLR3H
		LMNB2
		RP11-302B13.5
		CYTOR
		TMC6
		GGH
		PABPC1
		PPIE
		SSR2
		RABEPK
		PDCD5
		YAF2
		CDC123
		CTNNAL1
		PPP2R5C
		TRIP10
		LTBR
		MRPS28
		CRNDE
		NACA
		TMCO4
		PRKAB1
		WDTC1
		AK2
		R3HDM2
		PIN4
		COX4I1
		RPL23AP53
		ETFRF1
		NR0B1
		CDV3
		ZNF449
		EHMT1
		DHDDS
		SAP30L
		DNAAF4-CCPG1
		DRG2
		KDM4C
		NIPA2
		LMBR1
		FAM189B
		ZFAS1
		EBP
		SEPTIN8
		IMMP1L
		RP11-286N22.8
		PKIG
		BOD1L1
		TRIM16
		MYNN
		GTF2IP20
		NUTM2A-AS1
		SLC12A9
		SSR4
		SERTAD4-AS1
		EIF3M
		TMEM92
		GALNT14
		UBE2K
		SNHG16
		ATP5MC1
		NAF1
		MRPL48
		SEC16B
		LIPE
		HADH
		SUMF1
		SH2D6
		DCAF11
		ZNF761
		FNTA
		FBRSL1
		TMEM156
		DHX8
		NRF1
		FN1
		FAM228B
		MTCH2
		DNMT3B
		BTBD2
		CTC-479C5.12
		RBM33
		LRRFIP2
		COPS3
		CHMP4A
		RPL17
		ROGDI
		RPS15
		RPS15A
		RNASEK
		CLASRP
		SPATS2L
		MIDN
		COX17
		ITPA
		PIDD1
		CEACAM19
		C15orf40
		PRKRIP1
		PITRM1
		LAS1L
		METTL1
		RP11-295K3.1
		CSNK1E
		NTS
		CALD1
		FOXP4-AS1
		TUBB6
		TOR2A
		TMEM205
		CTSZ
		NOP58
		SLC7A11
		FAM193B
		MFSD12
		DGKZ
		TASP1
		ZNF251
		GALT
		SLC25A5-AS1
		FPGS
		SLC2A6
		CIB1
		EIF4A2
		ABLIM2
		CCNYL1
		PIAS2
		IPO4
		IFTAP
		C17orf114
		NAA20
		RBM17
		NOP56
		YIF1B
		JPT1
		HCG18
		TMEM198B
		TMEM258
		MAPK12
		RALY
		SLC66A2
		SARS1
		NUDT7
		EMC8
		B9D1
		CIT
		AL928654.7
		NIPBL
		SNHG1
		C1RL
		DDX39A
		RBM23
		HDAC3
		SMIM29
		VPS26B
		ASIC3
		ITFG2
		CNNM2
		RNF181
		U2AF1
		ATG16L1
		PCBP2
		FIS1
		PABPC1L
		RPL37A-DT
		APRT
		GPAA1
		CAPZB
		RIOK3
		ADAP2
		MTFMT
		UCHL5
		BCAS4
		EEF1AKMT2
		SLC25A13
		COMT
		SART3
		FDFT1
		SLC25A22
		NBEAL2
		CPT1A
		PRSS16
		BANF1
		HMGB3
		PIP4P1
		CTBP2
		EGLN2
		NFX1
		ST20-MTHFS
		RP11-33N16.3
		SYTL3
		DHX34
		LUC7L
		GALK2
		HNRNPA3
		MIR4435-2HG
		TARBP1
		SUCLA2
		TRIM16L
		CYP24A1
		UGGT2
		MIF4GD
		UBXN1
		THOP1
		PRKAR1B
		SCMH1
		MROH1
		PARP14
		DISP1
		CEP104
		ISCU
		RGS3
		HPGD
		ECHDC2
		SAAL1
		WIPF1
		RP11-379F4.4
		TPP1
		BAIAP2
		ABHD5
		ENDOV
		CENPW
		RTN4
		LOXL2
		USP40
		NECAP2
		NMRAL2P
		ABHD14A
		NCOR1
		MCRIP1
		GLI4
		RAD51B
		CCDC18-AS1
		RP11-22B23.1
		BTBD1
		BCL2L13
		DALRD3
		RP11-210M15.2
		RP11-680A11.7
		CHKA
		EPS8L2
		CAPN10
		AKAP8L
		RNF4
		EIF3K
		MYRF-AS1
		SDCCAG8
		RAB4B-EGLN2
		CD44
		SLC16A4
		CRYZL2P
		PRC1
		ARPC1B
		ING4
		MTMR1
		PLXND1
		ENKD1
		MPDU1
		MSH5
		ATP5MJ
		TMEM132D-AS1
		ACIN1
		ATP5IF1
		SEPTIN2
		CTSL
		DCAF10
		SMAGP
		PAM16
		DUXAP9
		IRF3
		TFPI
		TMEM14C
		CDT1
		ASCC1
		C6orf136
		MATR3
		NRG1
		CREM
		SRI
		CYP2D7
		PTGR2
		SYBU
		DNAH1
		MID1
		SPATA20
		NUSAP1
		C1orf159
		SNHG4
		NDUFB3
		RCOR3
		UBE2L6
		CC2D1B
		QARS1
		CENPX
		CAPN12
		NT5DC2
		INAVA
		PTK2
		RP11-566K11.7
		R3HDM1
		ZNF283
		TSEN34
		GSTP1
		PIGF
		PHF11
		SFXN4
		TMOD3
		ZNF138
		KDM2A
		PDE6D
		SIKE1
		EFCAB11
		PDE9A
		HSF4
		CIAPIN1
		TTC19
		HSD17B10
		ARFRP1
		BRF1
		RASSF7
		CBWD6
		IFNGR1
		HACL1
		SMAD6
		ELMOD3
		HDAC8
		LINC01504
		AKR1C2
		H2AZ2
		SLC35F6
		EXOC3L4
		CD63
		FAM160B1
		CDC25B
		GGA1
		SLC2A8
		MDH2
		ZBTB25
		ZNF880
		CCNQ
		KCNG1
		GATD3B
		BRD9
		ATP5MG
		SLC22A17
		PMS2P1
		PFDN2
		TUSC3
		TRIOBP
		KIF12
		TGIF1
		ECH1
		MON2
		GAK
		IAH1
		CA5BP1
		SERAC1
		STPG1
		FAAP24
		RP5-1111F22.1
		ST20
		MRPL21
		PRSS23
		BET1L
		RWDD1
		MIA3
		ARHGAP27
		TEDC1
		ATAT1
		MAGIX
		CTD-2270L9.4
		AGPAT3
		SNHG29
		FTSJ3
		ARFGAP2
		THUMPD3
		PLEKHA7
		AZIN1
		ATG10
		PPP3CA
		CERS5
		ENSA
		SNX17
		RPL32P3
		ASXL1
		GCSH
		RTEL1
		AP2S1
		A4GALT
		TAF13
		RBM10
		RNF220
		NMRK1
		PPDPF
		HRAS
		PCGF6
		GADD45A
		TRMT61B
		PRRT3-AS1
		RHBDD3
		DRAM2
		SON
		HAGHL
		DLGAP5
		H2BC11
		PYCR3
		FRG1HP
		ILF3
		SRSF2
		RP11-321N4.5
		STT3B
		TBRG1
		EPHB2
		SLC19A1
		DDX11
		CH17-189H20.1
		GABPB1
		NT5C
		ANAPC16
		S100A6
		INTS14
		TPD52
		REXO4
		DDC
		NAP1L1
		SMYD4
		TXNRD2
		BAX
		DNAJB6
		CEP89
		POR
		THADA
		ATL1
		CTD-2643I7.5
		KB-1995A5.6
		PRDX1
		FAM160B2
		ZNF875
		NUDT1
		TNNT1
		OGA
		THOC7
		AP1S1
		RILPL1
		MSRB1
		UQCRH
		RALA
		POLR1D
		FAM177A1
		ANKS6
		RP11-435I10.4
		PLAA
		SPCS2
		SLC25A23
		AOPEP
		TEDC2
		TPRKB
		PRMT7
		RNF170
		ATXN7
		CUEDC1
		SBF2
		UNKL
		PUSL1
		HNRNPD
		AC138969.4
		LINC01474
		GDI2
		DECR1
		HSD3B7
		BID
		CLK2
		LINC00887
		ASCC2
		MRPL46
		DONSON
		NCOA6
		NUP54
		WTAP
		NUDT16L1
		PHF1
		TMEM116
		AKIP1
		CLN6
		TOMM7
		SHARPIN
		THAP8
		EPS15L1
		PEX3
		PRPF3
		EBPL
		ARHGEF11
		CDCA2
		CFDP1
		HSPE1-MOB4
		HHLA3
		MAGOH
		THAP12
		ZNRD2
		CADM1
		WDR20
		POMGNT2
		KLF7
		SNX7
		HNRNPL
		TIMM50
		KMT5A
		NFE2L1
		AP1G2
		PHLDB3
		STAG3L3
		CHN1
		TMEM91
		HDAC6
		LRR1
		RPP14
		CAPRIN2
		CTB-102L5.4
		HPS4
		PPP1R14B-AS1
		MEIS2
		METTL26
		RP11-156P1.3
		CSRNP1
		MICALL2
		SLC35B3
		CLN8
		PCSK6
		RPL30
		UPP1
		CCND3
		CCDC90B
		MISP
		GPX4
		ALG11
		SMARCA4
		FEZ2
		UBL7
		CTDP1
		D2HGDH
		AP003419.11
		CEP20
		CTTN
		PPIA
		TTLL7
		SMTN
		ERICH1
		NUP85
		GUSB
		PALLD
		IQCK
		TTC38
		CIDEC
		YDJC
		LIG1
		PSMG4
		LMO1
		JMJD7-PLA2G4B
		C20orf96
		ROM1
		CCDC7
		MARS1
		RP11-576O3.1
		DHRS13
		FAM156A
		IL4I1
		LINC02577
		EXOC7
		BCAS3
		DNAJB1
		PROCR
		DENND5A
		CUX1
		TRIML2
		LSM2
		ANAPC7
		DMXL1
		DCUN1D4
		TBC1D13
		SLC22A5
		RBPMS-AS1
		CTU2
		NR4A1
		SH3KBP1
		ICA1
		BCAS1
		VEZT
		RP11-195F19.29
		CEP85
		RPL6
		SPRED2
		REPIN1
		TBCCD1
		POC5
		TMEM241
		SEC22C
		GABRB3
		WDR1
		CBY1
		RUSC1
		CCAR1
		ZNF800
		LINC01184
		BNIP2
		PCSK7
		DNAJB13
		CDK5RAP2
		ELP4
		PLAU
		SORBS3
		MTMR2
		PPP4R3A
		GLIDR
		OCEL1
		SRSF10
		GIGYF2
		ALDH3A2
		RAB11FIP3
		MTUS1
		BBC3
		CRBN
		STYXL1
		HAUS4
		MOV10
		WBP1
		TRAPPC2L
		PSPC1
		METTL2B
		CEP192
		P4HB
		SHKBP1
		RPL35A
		CENPM
		NABP2
		COPE
		RAB3IL1
		ACYP2
		MEF2B
		NCSTN
		ZNF780A
		DUSP11
		METTL6
		TELO2
		SNX24
		ZNF544
		LRRC75B
		RP11-386G11.10
		METTL27
		BCAT2
		GIHCG
		SNHG5
		AKR1A1
		GORASP1
		MYEF2
		SMYD3
		PPM1A
		CAMLG
		HM13
		WASHC3
		PIGT
		NEK3
		CARM1
		GAPLINC
		SLC2A4RG
		ASNS
		CDKN3
		B3GALNT2
		PLAUR
		TRAPPC4
		INO80E
		PTOV1-AS2
		NSMCE4A
		CAMSAP3
		COA1
		RHOT2
		GATAD2A
		ERCC1
		MCRIP2
		NAP1L4
		SLC25A53
		AP1M2
		ISYNA1
		MACROD1
		DYNLRB1
		PCDHGB5
		ARRB1
		SKP1
		RAP1B
		NOSTRIN
		MIR924HG
		STK19
		AC002398.9
		CIZ1
		URI1
		SGCB
		DAG1
		KXD1
		ZC3H14
		PSAP
		GMPR2
		REEP5
		RASGEF1A
		APOOL
		NPIPA1
		VRK3
		AADACP1
		ARHGAP10
		AC004967.7
		CP
		RPL15
		RFC2
		SLC25A19
		MICOS10
		UROS
		MIX23
		S100A4
		WDR54
		ZDHHC8P1
		ZNF480
		SPATA6L
		SRGAP3
		CAP1
		MUTYH
		MTRES1
		OAS1
		CAV1
		ADCK1
		KCNAB2
		LSM6
		UBE2C
		SNX2
		RPL27
		RGS14
		PCGF5
		EPS8
		TPGS2
		SLC35B1
		CENPL
		ADSL
		VAMP1
		ISOC2
		HP1BP3
		RPL34
		KITLG
		CSAG1
		CRYL1
		DECR2
		LYRM1
		PIGV
		CYP2R1
		LAMTOR5-AS1
		MAGED1
		OS9
		PSMD10
		PPA2
		KAT2A
		DPM3
		EIF4E2
		PPIEL
		SCNN1A
		FAM83H
		CACNB3
		CLSTN3
		CDKN1A
		NUP62
		PYROXD2
		ANAPC15
		MFSD13A
		TPM2
		PARP6
		SUCLG2
		DSG2
		MSC-AS1
		OIP5
		SLC35C2
		RPL22L1
		DHRS4-AS1
		CBX5
		EME1
		ADAMTS10
		CTD-2017D11.1
		TOR3A
		IFRD2
		ATP6V0B
		WARS1
		SKA2
		RPS6KA3
		PLD3
		URGCP
		SCARA3
		TPD52L1
		C17orf58
		TRA2B
		ATF2
		BOD1
		BORA
		GPX8
		LINC01730
		VSIG10
		FBXO44
		TTLL1
		IRF9
		MARCHF7
		ANG
		CUTC
		ZNF418
		TARS2
		MPC2
		TNKS2-AS1
		LUC7L3
		DUXAP10
		RRNAD1
		UBE2D4
		RPS19
		SEC11A
		SETD5
		PKMYT1
		SS18
		TMEM141
		LPAR1
		MICAL3
		IKBKG
		SERPINB6
		RBM42
		ZNF252P
		N6AMT1
		U2AF1L5
		BMP4
		ZSWIM7
		ARL4A
		HNRNPA1
		MFSD10
		GAS5
		MELK
		FDPS
		TNPO1
		NADSYN1
		NECAB2
		BCR
		APTR
		MGST3
		SUMO2
		PAN2
		TSPAN1
		PARP2
		OPA3
		RMDN1
		SUZ12P1
		ARHGAP26
		GOLGA2P5
		TRABD
		PUF60
		ATP5MF
		DNAJB12
		KIF1B
		SLC25A10
		RP11-140L24.4
		ETV4
		PLCB4
		ALKBH6
		RYBP
		CBWD4P
		UBE2F-SCLY
		CARHSP1
		VPS41
		PPIL3
		C1orf53
		RBFOX2
		PBX1
		ZNF783
		MAP4
		B4GALNT1
		ELP3
		DMAC2
		RP11-545E17.3
		ABHD14A-ACY1
		DROSHA
		NUP50-DT
		TSEN2
		TRIP6
		ME3
		HSF1
		MRPL55
		MECP2
		PRPF8
		STIMATE-MUSTN1
		ARIH2
		TMCC1
		MTHFS
		ATG4B
		FAM76B
		TXNL4A
		ABCB6
		PPP2R5D
		TCTN3
		NR1H3
		B4GALT3
		CLIP2
		SH3D19
		ELOC
		CRTC1
		DPCD
		RTCA
		MAN2C1
		DYNC1I2
		POLG2
		CASP8
		LDHA
		RAB5IF
		DAP3
		TAZ
		DDHD2
		PARK7
		RPAIN
		HNRNPK
		DEAF1
		FAM86C2P
		TBC1D14
		CLDN12
		SIGIRR
		ZNF185
		USB1
		CHRNA5
		SNX5
		AAR2
		DPY19L1
		NUP205
		NRCAM
		MACF1
		MSH5-SAPCD1
		SH2B1
		PUS10
		PICALM
		ALKBH2
		CYBRD1
		MVB12A
		CCDC137
		CAMTA1
		RP11-145A3.1
		MED11
		SLC38A6
		HSD17B7
		MITD1
		DPAGT1
		CPPED1
		FAM183A
		PHF21A
		PTPN18
		SFPQ
		SLC35B2
		BBIP1
		EVA1C
		ZNF195
		PABPC4
		CTNNB1
		TIAL1
		TIMMDC1
		RBM28
		INTS1
		PSME3
		DUS3L
		RBM39
		CTSB
		SKA3
		ALG5
		STAU2
		RPL5
		DPH7
		CASC19
		MAPT
		SELENOM
		ACTR10
		LINC00592
		LY6K
		PIGP
		EDF1
		BCCIP
		APH1A
		PTPN2
		HEXD
		ARFIP1
		COPZ1
		NCKIPSD
		PRPSAP2
		POLD4
		JPT2
		DGUOK
		SNX16
		PELI3
		SRPK2
		NDUFA3
		TP53TG1
		POMGNT1
		MVD
		NBDY
		SCAMP4
		RBFOX3
		FKBP2
		MTERF4
		SRSF7
		P4HA2
		ERAL1
		TOP2B
		TMEM230
		TSEN15
		PKP4
		CTC-338M12.5
		CFL1
		R3HDM4
		ZMAT5
		DPM1
		WDR62
		ETFBKMT
		CALM2
		ZCCHC9
		ADNP-AS1
		PFDN5
		AP000442.1
		APEX1
		ARHGAP17
		GLMN
		BCS1L
		XRRA1
		IFI27L1
		MIA2
		PACRGL
		NUCB2
		SLC11A2
		NLRC5
		COX20
		ABHD12
		NFATC3
		ZFAND2A-DT
		CGREF1
		GUK1
		RNF144A
		PDLIM7
		BSCL2
		TUBB3
		C6orf52
		FLAD1
		SVIL-AS1
		GLMP
		LTBP3
		BRPF1
		EDA
		HSPE1
		MSANTD3
		TSPAN17
		KATNIP
		MSC
		TNIP1
		NR2C1
		OXR1
		MEAK7
		RP11-803J6.1
		DDT
		PDZK1
		FOXM1
		MRRF
		PGAP2
		FDXR
		PTGR1
		GFOD2
		MRPL43
		TMEM33
		MRPL22
		CFAP69
		SMARCE1
		ARHGEF9
		PKD1L1
		DEF8
		CGGBP1
		STX16
		PRR13
		PTCD3
		ABHD3
		STRADA
		TANGO2
		HSD17B11
		BRIX1
		CHTOP
		PAFAH1B3
		SEC31B
		NAA38
		STARD3NL
		HTRA2
		CHID1
		EFCAB14
		OGFOD3
		RP11-977G19.11
		PPP1R7
		ZCCHC7
		NSMCE1
		ZNHIT3
		ANKRD23
		ELP2
		FAM107B
		SERPINA1
		CCM2
		SGO1
		CDK1
		MTHFD1L
		RP11-176H8.1
		CLMN
		LGALS8
		SERPINB8
		ENTR1
		C1QTNF6
		PDCD2
		CLTCL1
		IMPDH1
		STAG3L5P
		TMEM50B
		RAI14
		MUC20-OT1
		FAM219B
		TM7SF2
		SH3PXD2B
		NPAS2
		CDPF1
		TAF15
		SUN2
		ELK3
		ACADVL
		SPAG7
		PREB
		TCF3
		FLOT1
		C17orf75
		GANC
		TUBA4A
		ELOVL7
		MLH1
		C1orf43
		CDK14
		ANXA2
		PTOV1
		TMEM14B
		VMP1
		RIOK1
		KDM2B
		ASPH
		SQSTM1
		U2AF1L4
		TOLLIP
		MGST1
		HNRNPH3
		TMEM45A
		ARHGEF1
		CIRBP
		CTD-2600O9.1
		VWA5B2
		AC156455.1
		PFKFB4
		DHRSX
		SNX4
		BLVRA
		CDK12
		CTC-554D6.1
		OXA1L
		CHTF18
		MAP2K6
		TMEM138
		BRD7
		OAZ2
		SERPINB1
		MED15
		EEF2KMT
		TBC1D1
		CNOT3
		CS
		DUT
		TTC21A
		CDADC1
		ABCD1
		NUDT6
		SIRT7
		AC159540.1
		C17orf80
		AP2M1
		WASH8P
		TRAPPC6B
		ZBTB38
		FAM104A
		MRNIP
		HMGCR
		AP5Z1
		RNF44
		LINC02532
		DEDD2
		SERGEF
		F2
		ARPC2
		MAX
		BOLA2
		DTX2P1-UPK3BP1-PMS2P11
		MXRA7
		WASH9P
		NXPE3
		KLHL5
		DNAJC25
		PCED1A
		TWIST1
		GPD2
		AC007040.11
		LY6E
		PTPA
		SEPTIN6
		IDS
		TMEM170A
		GLYR1
		SRSF11
		LTA4H
		PSMD13
		CEP95
		AGRN
		ATG9A
		RPL26L1
		CRIM1
		C11orf49
		TEX261
		AK6
		LAMB1
		EHBP1L1
		WDR41
		NMI
		RNH1
		SRRT
		AKR1C3
		HNRNPUL1
		RPAP2
		SPG21
		MR1
		PAM
		ANAPC11
		L2HGDH
		YPEL5
		AC005614.5
		ATXN2
		UCKL1
		TAF5
		ALG8
		SLC37A4
		PRRC2C
		PTPN6
		INO80C
		MAIP1
		LUCAT1
		CENPS-CORT
		CMC1
		AC002467.7
		COPZ2
		UNK
		MEIS3
		COQ2
		TNRC6A
		FBLN1
		RAB11B
		RP11-468E2.4
		RDH11
		CARD19
		MRPL20
		LINC02210
		LETMD1
		HSPA12A
		USP3
		SEPTIN7
		DNAJB9
		CWC27
		AMN1
		AKR1B10
		TNFSF12
		NSFL1C
		SDR39U1
		SRRM1
		CYB561D2
		LRRC6
		YBX3
		RBIS
		PTP4A2
		PRH1
		WNK2
		EVL
		TBC1D17
		OSGEP
		BRD8

## Sheet: Figure7B
Location information of EEF1D
chr8	143586852	143596879	A5SS
EEF1D_A5SS_RNAseq
Symbol	Mean	SE	Sample	Type
EEF1D_A5SS	0.59	0.0208167	NC	RNASeq
EEF1D_A5SS	0.323333	0.00881917	siFSCN1	RNASeq
EEF1D
sampleID	样本	Ct	Ct ref	Ct mean	△ct(-)		2-△ct	2-△△ct	Sd	RQ1		AS Ratio
NC	1-model	25.799	1	1	-24.7991	2	3.4256e-08	0.945041	0.067365	1	3.62e-08	0.812949
		25.613	1		-24.613		3.89723e-08	1.07515				0.647429
		25.747	1		-24.7469		3.55162e-08	0.979807				0.8291
	2-model	25.718	1	1	-24.718		3.62359e-08	0.999661	0.111735	1.08027	3.92e-08	0.977814
		25.445	1		-24.4451		4.37811e-08	1.20781				1.10994
		25.67	1		-24.6702		3.74561e-08	1.03332				0.918864
	3-model	25.133	1	1	-24.1328		5.4364e-08	1.49977	0.107598	1.46803	5.32e-08	0.685444
		25.079	1		-24.0795		5.64093e-08	1.5562				0.65363
		25.287	1		-24.2865		4.88676e-08	1.34814				0.557541
SI	1-model	24.368	1	1	-23.3682		9.23556e-08	2.54787	0.141979	2.38752	8.65e-08	0.38941
		24.493	1		-23.4929		8.47085e-08	2.3369				0.575313
		24.53	1		-23.5299		8.25655e-08	2.27778				0.535928
	2-model	24.134	1	1	-23.134		1.08639e-07	2.99708	0.073801	2.9205	1.06e-07	0.363752
		24.207	1		-23.2066		1.03301e-07	2.84984				0.347235
		24.174	1		-23.1742		1.05648e-07	2.91457				0.350307
	3-model	23.989	1	1	-22.9887		1.20148e-07	3.31459	0.254025	3.02157	1.1e-07	0.417138
		24.2	1		-23.1998		1.03796e-07	2.86347				0.43583
		24.188	1		-23.1881		1.04636e-07	2.88666				0.393367
NC	1-AS	26.016	1	1	-25.0163	2	2.94679e-08	0.812949	0.10055	0.763159	2.77e-08
		26.345	1		-25.3447		2.34681e-08	0.647429
		25.988	1		-24.9879		3.00534e-08	0.8291
	2-AS	25.638	1	1	-24.6385		3.8289e-08	1.0563	0.105697	1.08265	3.92e-08
		25.456	1		-24.4557		4.34625e-08	1.19903
		25.728	1		-24.7282		3.59806e-08	0.992618
	3-AS	25.709	1	1	-24.7085		3.64749e-08	1.00626	0.097755	0.928099	3.36e-08
		25.777	1		-24.7771		3.4782e-08	0.959552
		26.006	1		-25.0065		2.96688e-08	0.81849
SI	1-AS	25.823	1	1	-24.8226		3.37008e-08	0.929724	0.233884	1.19428	4.33e-08
		25.26	1		-24.2596		4.97895e-08	1.37357
		25.362	1		-24.3619		4.63809e-08	1.27954
	2-AS	25.63	1	1	-24.6303		3.85078e-08	1.06234	0.025655	1.03317	3.75e-08
		25.697	1		-24.6973		3.67593e-08	1.0141
		25.685	1		-24.6846		3.70845e-08	1.02307
	3-AS	25.384	1	1	-24.3836		4.56877e-08	1.26041	0.064306	1.2553	4.55e-08
		25.32	1		-24.3204		4.7735e-08	1.31689
		25.468	1		-24.4683		4.30842e-08	1.18859

## Sheet: Figure7C
IP_1_peak							IP_2_peak
chr8	143581228	143581398	peak_n_chr8_38				chr8	143581054	143581334	peak_n_chr8_31
chr8	143589305	143589590	peak_n_chr8_43
